# Supplementary material for: Immune depletion of the methylated phenotype of colon cancer is closely related to resistance to immune checkpoint inhibitors
Source: Front Immunol. 2022 Sep 8;13:983636. doi: 10.3389/fimmu.2022.983636 (PMC9492852; doi:10.3389/fimmu.2022.983636)
Supplement: Supplementary file 1 [file DataSheet_1.xlsx]

## Sheet: S1
level		CS1	CS2	CS3	p
n		130	90	86
Age (%)	<=66.5	69 ( 53.1)	41 ( 45.6)	44 ( 51.2)	0.545
	>66.5	61 ( 46.9)	49 ( 54.4)	42 ( 48.8)
Sex (%)	female	62 ( 47.7)	36 ( 40.0)	45 ( 52.3)	0.252
	male	68 ( 52.3)	54 ( 60.0)	41 ( 47.7)
pStage (%)	stage i	15 ( 12.3)	12 ( 13.6)	18 ( 22.2)	0.38
	stage ii	51 ( 41.8)	29 ( 33.0)	32 ( 39.5)
	stage iii	39 ( 32.0)	32 ( 36.4)	22 ( 27.2)
	stage iv	17 ( 13.9)	15 ( 17.0)	9 ( 11.1)
tStage (%)	T1	4 ( 3.1)	2 ( 2.2)	2 ( 2.4)	0.534
	T2	16 ( 12.3)	12 ( 13.3)	18 ( 21.2)
	T3	93 ( 71.5)	62 ( 68.9)	58 ( 68.2)
	T4	17 ( 13.1)	14 ( 15.6)	7 ( 8.2)
nStage (%)	N0	71 ( 54.6)	43 ( 48.3)	55 ( 64.0)	0.115
	N1	59 ( 45.4)	46 ( 51.7)	31 ( 36.0)
mStage (%)	M0	94 ( 85.5)	58 ( 79.5)	60 ( 87.0)	0.415
	M1	16 ( 14.5)	15 ( 20.5)	9 ( 13.0)
lymphatic_invasion (%)	NO	77 ( 64.7)	50 ( 68.5)	57 ( 72.2)	0.539
	YES	42 ( 35.3)	23 ( 31.5)	22 ( 27.8)
colon_polyps (%)	NO	73 ( 73.0)	43 ( 63.2)	39 ( 67.2)	0.395
	YES	27 ( 27.0)	25 ( 36.8)	19 ( 32.8)
perineural_invasion (%)	NO	55 ( 67.1)	39 ( 79.6)	45 ( 77.6)	0.211
	YES	27 ( 32.9)	10 ( 20.4)	13 ( 22.4)
primary_site (%)	Colon	93 ( 71.5)	66 ( 73.3)	67 ( 77.9)	0.85
	Connective, subcutaneous and other soft tissues	2 ( 1.5)	0 ( 0.0)	0 ( 0.0)
	Rectosigmoid junction	16 ( 12.3)	13 ( 14.4)	9 ( 10.5)
	Rectum	19 ( 14.6)	11 ( 12.2)	10 ( 11.6)
MeTIL (median [IQR])		0.80 [0.00, 1.73]	-1.18 [-2.00, -0.27]	-0.15 [-0.95, 0.72]	<0.001
IES (median [IQR])		1.15 [0.45, 2.00]	-1.92 [-2.00, -0.93]	-0.04 [-1.05, 0.69]	<0.001
SES (median [IQR])		1.35 [0.66, 2.00]	-1.01 [-2.00, -0.14]	-1.02 [-1.83, -0.32]	<0.001

## Sheet: S2
Gene (Mutated)	TMB	CS1	CS2	CS3	pvalue	padj
WDFY4	33 (11%)	15 (11.5%)	3 ( 3.3%)	15 (17.4%)	0.00655	0.0227
FREM2	33 (11%)	16 (12.3%)	3 ( 3.3%)	14 (16.3%)	0.00996	0.0309
ZNF536	32 (10%)	14 (10.8%)	5 ( 5.6%)	13 (15.1%)	0.117	0.176
RYR1	50 (16%)	21 (16.2%)	10 (11.1%)	19 (22.1%)	0.151	0.216
OBSCN	63 (21%)	28 (21.5%)	10 (11.1%)	25 (29.1%)	0.0103	0.0309
CSMD2	36 (12%)	15 (11.5%)	6 ( 6.7%)	15 (17.4%)	0.0889	0.148
PIK3CA	84 (28%)	36 (27.7%)	21 (23.3%)	27 (31.4%)	0.507	0.57
KIAA1109	34 (11%)	15 (11.5%)	5 ( 5.6%)	14 (16.3%)	0.0717	0.122
APC	241 (79%)	102 (78.5%)	82 (91.1%)	57 (66.3%)	0.000224	0.00336
BRAF	35 (11%)	12 ( 9.2%)	4 ( 4.4%)	19 (22.1%)	0.000939	0.00604
KMT2C	31 (10%)	14 (10.8%)	5 ( 5.6%)	12 (14.0%)	0.16	0.218
FAT3	55 (18%)	19 (14.6%)	17 (18.9%)	19 (22.1%)	0.351	0.421
KRAS	133 (44%)	48 (36.9%)	41 (45.6%)	44 (51.2%)	0.105	0.166
TP53	218 (71%)	101 (77.7%)	71 (78.9%)	46 (53.5%)	0.00016	0.00336
DNAH17	34 (11%)	12 ( 9.2%)	8 ( 8.9%)	14 (16.3%)	0.221	0.284
CACNA1E	37 (12%)	18 (13.8%)	10 (11.1%)	9 (10.5%)	0.754	0.762
HMCN1	36 (12%)	14 (10.8%)	5 ( 5.6%)	17 (19.8%)	0.0138	0.0365
PXDN	31 (10%)	12 ( 9.2%)	4 ( 4.4%)	15 (17.4%)	0.0171	0.0416
ZFHX4	54 (18%)	25 (19.2%)	5 ( 5.6%)	24 (27.9%)	0.000215	0.00336
PCDH15	35 (11%)	15 (11.5%)	5 ( 5.6%)	15 (17.4%)	0.0462	0.0832
SYNE2	33 (11%)	14 (10.8%)	4 ( 4.4%)	15 (17.4%)	0.0205	0.0431
HYDIN	49 (16%)	17 (13.1%)	14 (15.6%)	18 (20.9%)	0.318	0.392
SPTA1	38 (12%)	15 (11.5%)	5 ( 5.6%)	18 (20.9%)	0.0085	0.0273
UNC80	49 (16%)	20 (15.4%)	8 ( 8.9%)	21 (24.4%)	0.0206	0.0431
FAT2	33 (11%)	12 ( 9.2%)	5 ( 5.6%)	16 (18.6%)	0.0211	0.0432
CSMD3	49 (16%)	18 (13.8%)	7 ( 7.8%)	24 (27.9%)	0.00111	0.00624
RYR3	42 (14%)	14 (10.8%)	8 ( 8.9%)	20 (23.3%)	0.0135	0.0365
USH2A	46 (15%)	21 (16.2%)	8 ( 8.9%)	17 (19.8%)	0.111	0.169
TTN	152 (50%)	70 (53.8%)	40 (44.4%)	42 (48.8%)	0.387	0.452
FBXW7	46 (15%)	19 (14.6%)	12 (13.3%)	15 (17.4%)	0.741	0.758
DST	39 (13%)	19 (14.6%)	3 ( 3.3%)	17 (19.8%)	0.00136	0.0068
COL12A1	31 (10%)	13 (10.0%)	4 ( 4.4%)	14 (16.3%)	0.0341	0.0639
CSMD1	52 (17%)	19 (14.6%)	12 (13.3%)	21 (24.4%)	0.108	0.168
RYR2	63 (21%)	29 (22.3%)	12 (13.3%)	22 (25.6%)	0.101	0.162
HECW1	32 (10%)	12 ( 9.2%)	8 ( 8.9%)	12 (14.0%)	0.495	0.564
AMER1	41 (13%)	17 (13.1%)	10 (11.1%)	14 (16.3%)	0.609	0.645
ANK3	33 (11%)	14 (10.8%)	3 ( 3.3%)	16 (18.6%)	0.00375	0.0153
DNHD1	32 (10%)	10 ( 7.7%)	5 ( 5.6%)	17 (19.8%)	0.00547	0.0197
DNAH10	32 (10%)	17 (13.1%)	2 ( 2.2%)	13 (15.1%)	0.00349	0.015
KMT2D	37 (12%)	15 (11.5%)	3 ( 3.3%)	19 (22.1%)	0.000497	0.00497
SACS	41 (13%)	19 (14.6%)	7 ( 7.8%)	15 (17.4%)	0.134	0.198
NBEA	41 (13%)	20 (15.4%)	4 ( 4.4%)	17 (19.8%)	0.0043	0.0168
PCDH17	32 (10%)	14 (10.8%)	6 ( 6.7%)	12 (14.0%)	0.299	0.374
PCDH9	31 (10%)	11 ( 8.5%)	4 ( 4.4%)	16 (18.6%)	0.00793	0.0264
MYCBP2	31 (10%)	8 ( 6.2%)	5 ( 5.6%)	18 (20.9%)	0.00122	0.00646
AHNAK2	40 (13%)	16 (12.3%)	4 ( 4.4%)	20 (23.3%)	0.000879	0.00604
CACNA1H	35 (11%)	8 ( 6.2%)	8 ( 8.9%)	19 (22.1%)	0.00176	0.00834
KMT2B	40 (13%)	13 (10.0%)	5 ( 5.6%)	22 (25.6%)	0.000321	0.00413
FBN3	31 (10%)	8 ( 6.2%)	10 (11.1%)	13 (15.1%)	0.0921	0.151
MUC16	88 (29%)	34 (26.2%)	23 (25.6%)	31 (36.0%)	0.218	0.284
FMN2	31 (10%)	16 (12.3%)	5 ( 5.6%)	10 (11.6%)	0.22	0.284
LRP1B	56 (18%)	23 (17.7%)	14 (15.6%)	19 (22.1%)	0.545	0.591
NEB	45 (15%)	21 (16.2%)	4 ( 4.4%)	20 (23.3%)	0.000911	0.00604
XIRP2	36 (12%)	13 (10.0%)	10 (11.1%)	13 (15.1%)	0.516	0.573
APOB	32 (10%)	16 (12.3%)	3 ( 3.3%)	13 (15.1%)	0.0156	0.0401
ROBO2	31 (10%)	15 (11.5%)	7 ( 7.8%)	9 (10.5%)	0.678	0.701
ANK2	31 (10%)	14 (10.8%)	4 ( 4.4%)	13 (15.1%)	0.053	0.0935
DCHS2	33 (11%)	15 (11.5%)	4 ( 4.4%)	14 (16.3%)	0.0302	0.0591
FAT1	31 (10%)	12 ( 9.2%)	4 ( 4.4%)	15 (17.4%)	0.0171	0.0416
DNAH5	62 (20%)	31 (23.8%)	10 (11.1%)	21 (24.4%)	0.031	0.0594
GPR98	41 (13%)	11 ( 8.5%)	5 ( 5.6%)	25 (29.1%)	8.7e-06	0.000261
SYNE1	92 (30%)	41 (31.5%)	19 (21.1%)	32 (37.2%)	0.0569	0.0985
EYS	37 (12%)	18 (13.8%)	6 ( 6.7%)	13 (15.1%)	0.149	0.216
MDN1	31 (10%)	9 ( 6.9%)	4 ( 4.4%)	18 (20.9%)	0.000876	0.00604
DNAH11	49 (16%)	22 (16.9%)	10 (11.1%)	17 (19.8%)	0.253	0.321
SDK1	43 (14%)	23 (17.7%)	5 ( 5.6%)	15 (17.4%)	0.0136	0.0365
PCLO	46 (15%)	18 (13.8%)	8 ( 8.9%)	20 (23.3%)	0.0292	0.0584
VPS13B	34 (11%)	16 (12.3%)	2 ( 2.2%)	16 (18.6%)	0.000913	0.00604
TENM1	31 (10%)	10 ( 7.7%)	4 ( 4.4%)	17 (19.8%)	0.00247	0.0111
MXRA5	31 (10%)	13 (10.0%)	2 ( 2.2%)	16 (18.6%)	0.00111	0.00624
TCF7L2	34 (11%)	15 (11.5%)	9 (10.0%)	10 (11.6%)	0.946	0.946
SOX9	41 (13%)	17 (13.1%)	6 ( 6.7%)	18 (20.9%)	0.0205	0.0431
FCGBP	36 (12%)	14 (10.8%)	5 ( 5.6%)	17 (19.8%)	0.0138	0.0365
DNAH2	35 (11%)	13 (10.0%)	1 ( 1.1%)	21 (24.4%)	2.63e-06	0.000118
DNAH8	37 (12%)	14 (10.8%)	9 (10.0%)	14 (16.3%)	0.394	0.455
FAT4	70 (23%)	23 (17.7%)	18 (20.0%)	29 (33.7%)	0.0199	0.0431
TENM4	34 (11%)	13 (10.0%)	8 ( 8.9%)	13 (15.1%)	0.378	0.448
LRP2	34 (11%)	13 (10%)	9 (10%)	12 (14%)	0.625	0.654
COL6A3	36 (12%)	11 ( 8.5%)	8 ( 8.9%)	17 (19.8%)	0.0354	0.065
MUC5B	51 (17%)	23 (17.7%)	5 ( 5.6%)	23 (26.7%)	0.0004	0.0045
ZNF469	34 (11%)	9 ( 6.9%)	7 ( 7.8%)	18 (20.9%)	0.00523	0.0196
FLG	49 (16%)	19 (14.6%)	12 (13.3%)	18 (20.9%)	0.351	0.421
ARID1A	33 (11%)	14 (10.8%)	4 ( 4.4%)	15 (17.4%)	0.0205	0.0431
MACF1	31 (10%)	10 ( 7.7%)	0 ( 0.0%)	21 (24.4%)	7.96e-08	7.16e-06
ABCA13	45 (15%)	23 (17.7%)	8 ( 8.9%)	14 (16.3%)	0.16	0.218
DMD	39 (13%)	15 (11.5%)	10 (11.1%)	14 (16.3%)	0.527	0.578
SMAD4	36 (12%)	16 (12.3%)	8 ( 8.9%)	12 (14.0%)	0.559	0.599
GLI3	37 (12%)	19 (14.6%)	6 ( 6.7%)	12 (14.0%)	0.157	0.218
UNC13C	36 (12%)	11 ( 8.5%)	11 (12.2%)	14 (16.3%)	0.208	0.279
ATM	35 (11%)	12 ( 9.2%)	6 ( 6.7%)	17 (19.8%)	0.0192	0.0431

## Sheet: S3
probe	class	dirct
SFRP2	CS1	up
SFRP4	CS1	up
C3	CS1	up
IGLL5	CS1	up
COL10A1	CS1	up
THBS2	CS1	up
COMP	CS1	up
FNDC1	CS1	up
CCL21	CS1	up
CCL18	CS1	up
GPNMB	CS1	up
APOE	CS1	up
FBLN1	CS1	up
FN1	CS1	up
SULF1	CS1	up
CCDC80	CS1	up
FBLN2	CS1	up
MGP	CS1	up
GREM1	CS1	up
COL11A1	CS1	up
POSTN	CS1	up
AEBP1	CS1	up
ASPN	CS1	up
SPP1	CS1	up
EFEMP1	CS1	up
COL8A1	CS1	up
DPT	CS1	up
DCN	CS1	up
PRELP	CS1	up
MMP2	CS1	up
CEL	CS2	up
NOTUM	CS2	up
KRT23	CS2	up
NKD1	CS2	up
EREG	CS2	up
RBP2	CS2	up
CYP2W1	CS2	up
GNG4	CS2	up
TNNC2	CS2	up
QPRT	CS2	up
DPEP1	CS2	up
ASCL2	CS2	up
PRAP1	CS2	up
WNT11	CS2	up
AREG	CS2	up
CKMT2	CS2	up
MT3	CS2	up
FAM3B	CS2	up
CPNE7	CS2	up
PLA2G12B	CS2	up
FGF19	CS2	up
APCDD1	CS2	up
COL9A3	CS2	up
FABP6	CS2	up
GPR143	CS2	up
PIPOX	CS2	up
POU5F1B	CS2	up
SLC39A2	CS2	up
EDAR	CS2	up
AXIN2	CS2	up
REG4	CS3	up
SPINK4	CS3	up
MUC2	CS3	up
FCGBP	CS3	up
CLCA1	CS3	up
REG1A	CS3	up
CTSE	CS3	up
REG3A	CS3	up
PIGR	CS3	up
ITLN1	CS3	up
DMBT1	CS3	up
B3GNT6	CS3	up
SPDEF	CS3	up
TCN1	CS3	up
TFF1	CS3	up
DUOXA2	CS3	up
VSIG2	CS3	up
REG1B	CS3	up
HEPACAM2	CS3	up
DUOX2	CS3	up
ATOH1	CS3	up
L1TD1	CS3	up
LCN2	CS3	up
FFAR4	CS3	up
OLFM4	CS3	up
AGR3	CS3	up
DEFA5	CS3	up
MUC4	CS3	up
SDR16C5	CS3	up
CLCA4	CS3	up

## Sheet: S4
	logFC	AveExpr	t	P.Value	adj.P.Val	B	Others_AVG	CS2_AVG	deltaBeta	CHR	MAPINFO	Strand	Type	gene	feature	cgi	feat.cgi	UCSC_CpG_Islands_Name	DHS	Enhancer	Phantom	Probe_SNPs	Probe_SNPs_10
cg17379666	0.111114	0.273394	10.1445	5.00214e-21	1.82834e-17	36.5219	0.306075	0.194961	-0.111114	17	71304784	F	II	CDC42EP4	5'UTR	shelf	5'UTR-shelf	chr17:71306975-71308682	NA	NA
cg12428727	0.157587	0.29144	10.1362	5.33023e-21	1.90724e-17	36.4589	0.337789	0.180202	-0.157587	11	2234665	R	II		IGR	opensea	IGR-opensea		NA	TRUE
cg19412964	0.138532	0.284133	10.1055	6.74414e-21	2.2698e-17	36.2255	0.324878	0.186346	-0.138532	7	151328093	F	II	PRKAG2	Body	opensea	Body-opensea		NA	TRUE		rs74669115
cg06137072	0.112387	0.268516	9.86045	4.3386e-20	8.88433e-17	34.3794	0.301571	0.189184	-0.112387	3	141087187	F	I	ZBTB38	5'UTR	opensea	5'UTR-opensea		TRUE	TRUE	low-CpG:142569812-142570106
cg21663431	0.130843	0.263312	9.6747	1.75253e-19	2.50513e-16	32.9954	0.301795	0.170953	-0.130843	19	10736355	R	I	SLC44A2	Body	island	Body-island	chr19:10735999-10736396	NA	TRUE
cg08930904	0.132184	0.291049	9.67459	1.75398e-19	2.50513e-16	32.9946	0.329927	0.197742	-0.132184	17	80297325	F	I		IGR	opensea	IGR-opensea		TRUE	TRUE
cg26049390	0.132202	0.284858	9.65329	2.05665e-19	2.84189e-16	32.8368	0.323741	0.191539	-0.132202	8	74268748	F	II		IGR	opensea	IGR-opensea		TRUE	TRUE
cg08407014	0.152625	0.299391	9.57655	3.64472e-19	4.24291e-16	32.2697	0.344281	0.191656	-0.152625	19	2541104	R	I	GNG7	5'UTR	island	5'UTR-island	chr19:2540906-2541138	NA	NA
cg06422039	0.12645	0.273863	9.52713	5.26175e-19	5.53746e-16	31.9059	0.311054	0.184604	-0.12645	16	1128698	F	I	SSTR5	TSS200	island	TSS200-island	chr16:1128223-1130394	NA	NA		rs35454254
cg05501426	0.132392	0.278871	9.49585	6.6351e-19	6.61419e-16	31.6761	0.317809	0.185418	-0.132392	16	1037381	R	II		IGR	island	IGR-island	chr16:1036820-1037448	NA	NA
cg01502428	0.12856	0.289729	9.43643	1.02971e-18	9.23545e-16	31.2407	0.327541	0.198981	-0.12856	17	76850266	F	II	TIMP2	3'UTR	shore	3'UTR-shore	chr17:76851759-76851973	NA	NA	low-CpG:74361675-74361987
cg16450097	0.119785	0.278957	9.35357	1.89582e-18	1.46796e-15	30.636	0.314188	0.194403	-0.119785	8	101348467	F	II		IGR	opensea	IGR-opensea		NA	TRUE
cg21376090	0.148017	0.281832	9.34122	2.07595e-18	1.54752e-15	30.5461	0.325367	0.17735	-0.148017	6	106201547	R	II		IGR	opensea	IGR-opensea		NA	TRUE
cg11883836	0.116381	0.267146	9.30941	2.62169e-18	1.85662e-15	30.315	0.301376	0.184994	-0.116381	3	156838181	R	I		IGR	island	IGR-island	chr3:156837983-156838351	NA	NA
cg24204951	0.165969	0.300771	9.19027	6.25965e-18	3.63728e-15	29.4531	0.349585	0.183616	-0.165969	2	239172084	R	II	PER2	Body	opensea	Body-opensea		NA	TRUE
cg06446408	0.152343	0.290047	9.17882	6.80375e-18	3.8675e-15	29.3706	0.334853	0.18251	-0.152343	16	73266679	R	II		IGR	opensea	IGR-opensea		NA	NA
cg08775835	0.110325	0.273602	9.16427	7.56299e-18	4.18903e-15	29.2659	0.30605	0.195725	-0.110325	16	31147044	R	I	PRSS8	1stExon	opensea	1stExon-opensea		TRUE	NA	low-CpG:31054493-31054599
cg04709703	0.103647	0.269572	9.11941	1.04742e-17	5.38643e-15	28.9435	0.300057	0.19641	-0.103647	11	61449898	R	II	DAGLA	5'UTR	shore	5'UTR-shore	chr11:61447599-61448273	TRUE	NA	low-CpG:61206324-61206560
cg18332838	0.126709	0.273147	9.05593	1.65799e-17	7.70988e-15	28.4888	0.310414	0.183705	-0.126709	8	126698738	R	II		IGR	opensea	IGR-opensea		NA	TRUE
cg27078890	0.129568	0.261905	9.04188	1.83495e-17	8.29606e-15	28.3885	0.300013	0.170445	-0.129568	11	128457459	F	II	ETS1	TSS200	opensea	TSS200-opensea		NA	NA
cg12303318	0.149747	0.301726	9.0158	2.21454e-17	9.58953e-15	28.2024	0.345769	0.196023	-0.149747	6	130031784	F	II	ARHGAP18	TSS1500	opensea	TSS1500-opensea		NA	TRUE
cg00326131	0.112027	0.269617	8.95702	3.37942e-17	1.33237e-14	27.7841	0.302566	0.190539	-0.112027	2	74668477	R	I	RTKN	Body	island	Body-island	chr2:74667593-74669403	NA	NA
cg00404923	0.143414	0.277957	8.91316	4.62773e-17	1.66464e-14	27.473	0.320138	0.176723	-0.143414	4	184882211	R	II	STOX2	Body	opensea	Body-opensea		NA	TRUE
cg26090940	0.133318	0.29033	8.87507	6.07609e-17	2.06541e-14	27.2036	0.329541	0.196223	-0.133318	12	60130454	R	II	SLC16A7	Body	opensea	Body-opensea		TRUE	TRUE
cg13007502	0.112529	0.274149	8.87426	6.11115e-17	2.06906e-14	27.1979	0.307246	0.194717	-0.112529	2	208795771	F	I	PLEKHM3	Body	island	Body-island	chr2:208795525-208795860	NA	NA
cg25370441	0.127706	0.289041	8.86788	6.39585e-17	2.15258e-14	27.1529	0.326601	0.198895	-0.127706	4	106473233	F	II	FLJ20184	TSS1500	opensea	TSS1500-opensea		NA	NA
cg14483162	0.11544	0.266914	8.80385	1.00916e-16	3.11004e-14	26.7017	0.300867	0.185427	-0.11544	5	159492309	F	II	TTC1	3'UTR	opensea	3'UTR-opensea		NA	NA
cg09848508	0.111477	0.272055	8.76653	1.31527e-16	3.80829e-14	26.4397	0.304842	0.193365	-0.111477	16	1393584	R	I	BAIAP3	Body	island	Body-island	chr16:1393573-1393878	NA	TRUE
cg12967164	0.115596	0.280615	8.75474	1.42995e-16	4.08467e-14	26.357	0.314614	0.199018	-0.115596	7	1753637	F	I	ELFN1	5'UTR	island	5'UTR-island	chr7:1753446-1753706	TRUE	TRUE		rs4720942
cg02192520	0.119334	0.268525	8.73611	1.63155e-16	4.5274e-14	26.2265	0.303623	0.184289	-0.119334	12	56114155	F	II	RDH5	1stExon	shelf	1stExon-shelf	chr12:56109798-56110298	NA	NA
cg26116326	0.117576	0.266606	8.72847	1.7222e-16	4.72466e-14	26.1731	0.301187	0.183611	-0.117576	5	173191648	R	II		IGR	opensea	IGR-opensea		TRUE	TRUE
cg25625968	0.153981	0.266807	8.69149	2.23624e-16	5.85183e-14	25.9148	0.312095	0.158114	-0.153981	5	38464319	F	II	EGFLAM	3'UTR	opensea	3'UTR-opensea		TRUE	NA
cg08426898	0.132195	0.263483	8.68994	2.26092e-16	5.88921e-14	25.9039	0.302364	0.170169	-0.132195	2	174916731	F	II		IGR	opensea	IGR-opensea		TRUE	TRUE
cg09216823	0.14028	0.293528	8.68569	2.32969e-16	6.03138e-14	25.8743	0.334787	0.194508	-0.14028	3	193272655	F	II	ATP13A4	5'UTR	opensea	5'UTR-opensea		NA	TRUE		rs34429757
cg19817165	0.108937	0.276761	8.6419	3.1711e-16	7.75747e-14	25.5694	0.308802	0.199865	-0.108937	12	68041318	R	II	DYRK2	TSS1500	shore	TSS1500-shore	chr12:68042166-68043876	NA	NA
cg05335893	0.138135	0.274695	8.6179	3.7537e-16	8.85481e-14	25.4026	0.315323	0.177187	-0.138135	2	43690472	F	II	THADA	Body	opensea	Body-opensea		NA	TRUE
cg13568106	0.121477	0.264975	8.58719	4.65593e-16	1.05438e-13	25.1897	0.300703	0.179226	-0.121477	17	26835115	F	I		IGR	opensea	IGR-opensea		TRUE	TRUE
cg09748960	0.119632	0.272139	8.57135	5.20186e-16	1.15496e-13	25.0801	0.307325	0.187693	-0.119632	6	32374926	F	II	BTNL2	TSS200	opensea	TSS200-opensea		NA	NA
cg08705382	0.120436	0.268534	8.55934	5.65774e-16	1.23362e-13	24.997	0.303957	0.183521	-0.120436	1	230322024	F	II	GALNT2	Body	opensea	Body-opensea		TRUE	TRUE		rs72649529
cg03514381	0.147421	0.274415	8.5581	5.70717e-16	1.24042e-13	24.9884	0.317774	0.170353	-0.147421	6	99842368	F	II	COQ3	TSS1500	shore	TSS1500-shore	chr6:99841661-99842146	NA	NA
cg15314855	0.123543	0.26852	8.54785	6.13077e-16	1.30987e-13	24.9177	0.304857	0.181314	-0.123543	6	116879209	R	II	FAM26D	Body	opensea	Body-opensea		TRUE	NA
cg27420224	0.127284	0.274731	8.54333	6.32751e-16	1.34514e-13	24.8864	0.312167	0.184883	-0.127284	20	43029777	F	I	HNF4A	TSS200	opensea	TSS200-opensea		NA	NA
cg16276850	0.111936	0.271749	8.53083	6.90455e-16	1.43813e-13	24.8002	0.304672	0.192736	-0.111936	17	38498914	F	II	RARA	5'UTR	island	5'UTR-island	chr17:38497527-38498963	NA	NA
cg05740254	0.124413	0.265281	8.51488	7.71734e-16	1.57556e-13	24.6902	0.301873	0.17746	-0.124413	4	187148563	F	II	KLKB1	TSS200	opensea	TSS200-opensea		NA	TRUE
cg14069347	0.116796	0.280441	8.51347	7.79362e-16	1.58638e-13	24.6805	0.314793	0.197997	-0.116796	6	31409319	F	II		IGR	opensea	IGR-opensea		TRUE	NA			rs79516384
cg07740599	0.141237	0.275245	8.47176	1.04189e-15	2.01116e-13	24.3935	0.316786	0.175548	-0.141237	16	524857	R	II	RAB11FIP3	1stExon	opensea	1stExon-opensea		NA	NA	low-CpG:464835-464928
cg19798702	0.131873	0.292342	8.42529	1.43832e-15	2.57462e-13	24.0749	0.331128	0.199254	-0.131873	3	197247751	R	II	BDH1	Body	opensea	Body-opensea		TRUE	TRUE
cg02095290	0.124846	0.264329	8.38841	1.85645e-15	3.12324e-13	23.8228	0.301049	0.176203	-0.124846	11	17008895	F	II	PLEKHA7	Body	opensea	Body-opensea		NA	TRUE
cg00626466	0.115062	0.27584	8.37109	2.09227e-15	3.44749e-13	23.7046	0.309682	0.194619	-0.115062	12	65153982	F	II	GNS	TSS1500	shore	TSS1500-shore	chr12:65152869-65153489	NA	NA
cg10752315	0.205023	0.337896	8.34719	2.4671e-15	3.93908e-13	23.5418	0.398197	0.193174	-0.205023	3	150238463	F	I		IGR	opensea	IGR-opensea		NA	NA		rs13081536
cg26479028	0.121797	0.280984	8.33888	2.61242e-15	4.12078e-13	23.4853	0.316807	0.19501	-0.121797	16	82068702	R	II	HSD17B2	TSS200	opensea	TSS200-opensea		NA	NA
cg00929345	0.117564	0.269675	8.32253	2.92346e-15	4.50275e-13	23.3742	0.304253	0.186689	-0.117564	8	143622353	R	II	BAI1	Body	shore	Body-shore	chr8:143623275-143623662	NA	NA
cg23201907	0.117532	0.281159	8.30399	3.32075e-15	4.9771e-13	23.2483	0.315727	0.198195	-0.117532	14	104741786	R	I		IGR	opensea	IGR-opensea		NA	NA
cg05303901	0.11867	0.276603	8.26758	4.26266e-15	6.10356e-13	23.0017	0.311506	0.192836	-0.11867	7	28338625	R	II	CREB5	TSS1500	opensea	TSS1500-opensea		TRUE	NA
cg20289045	0.129165	0.271462	8.22465	5.71704e-15	7.73516e-13	22.7118	0.309451	0.180286	-0.129165	11	94270260	F	II		IGR	opensea	IGR-opensea		NA	TRUE
cg13508904	0.127124	0.266475	8.22193	5.82426e-15	7.8564e-13	22.6934	0.303864	0.176741	-0.127124	9	131317330	F	II	SPTAN1	5'UTR	shore	5'UTR-shore	chr9:131314228-131315496	NA	NA		rs73669920
cg05616858	0.11169	0.268773	8.20695	6.45082e-15	8.57565e-13	22.5925	0.301623	0.189933	-0.11169	17	37843591	R	II	ERBB2	TSS1500	shore	TSS1500-shore	chr17:37844112-37844481	NA	NA
cg23361969	0.133894	0.27723	8.19201	7.14244e-15	9.34525e-13	22.492	0.31661	0.182716	-0.133894	3	184971183	R	II	EHHADH	5'UTR	shore	5'UTR-shore	chr3:184971641-184972002	NA	TRUE
cg00911776	0.117854	0.26697	8.18638	7.42145e-15	9.66195e-13	22.4541	0.301633	0.183779	-0.117854	7	130682239	R	II	FLJ43663	Body	opensea	Body-opensea		NA	TRUE
cg01149239	0.12576	0.270205	8.17458	8.04214e-15	1.02995e-12	22.3748	0.307193	0.181434	-0.12576	3	196746085	F	II	MFI2	3'UTR	opensea	3'UTR-opensea		NA	NA
cg18828861	0.148249	0.295077	8.12709	1.11021e-14	1.33541e-12	22.0565	0.33868	0.190431	-0.148249	6	116576566	F	II	TSPYL4	TSS1500	shore	TSS1500-shore	chr6:116574906-116575367	NA	NA		rs989142
cg00583861	0.128808	0.290605	8.1232	1.13991e-14	1.36679e-12	22.0304	0.32849	0.199682	-0.128808	1	32014363	F	I		IGR	opensea	IGR-opensea		TRUE	TRUE
cg07913153	0.11856	0.28233	8.10549	1.28509e-14	1.50167e-12	21.9121	0.317201	0.198641	-0.11856	1	236680761	F	II	LGALS8	TSS1500	opensea	TSS1500-opensea		NA	NA
cg13631075	0.120442	0.270601	8.10243	1.31198e-14	1.52993e-12	21.8917	0.306025	0.185583	-0.120442	6	80310885	F	II		IGR	opensea	IGR-opensea		NA	TRUE
cg11152263	0.135563	0.266512	8.09744	1.35706e-14	1.57279e-12	21.8583	0.306384	0.170821	-0.135563	7	569642	F	II		IGR	shore	IGR-shore	chr7:569812-570042	NA	NA		rs34042795	rs62433874
cg18009021	0.123935	0.285562	8.08201	1.50619e-14	1.70892e-12	21.7554	0.322014	0.198079	-0.123935	4	95376488	R	II	PDLIM5	Body	shelf	Body-shelf	chr4:95372801-95373535	NA	NA	low-CpG:95595502-95595528
cg11905611	0.126923	0.271488	8.04587	1.92196e-14	2.08396e-12	21.5148	0.308818	0.181895	-0.126923	12	14720974	R	I	PLBD1	TSS200	island	TSS200-island	chr12:14720248-14721093	TRUE	NA
cg10861897	0.120805	0.283774	8.0376	2.03207e-14	2.17491e-12	21.4598	0.319305	0.1985	-0.120805	8	49835988	R	I		IGR	island	IGR-island	chr8:49835987-49836231	NA	NA
cg11529346	0.161436	0.30976	8.03118	2.12181e-14	2.25181e-12	21.4172	0.357241	0.195805	-0.161436	6	168665455	F	II		IGR	opensea	IGR-opensea		NA	NA
cg04149015	0.124972	0.27429	8.01736	2.32846e-14	2.43165e-12	21.3255	0.311046	0.186074	-0.124972	16	31159854	R	I	PRSS36	Body	island	Body-island	chr16:31159576-31160009	TRUE	NA
cg20997268	0.132886	0.287198	7.98563	2.88113e-14	2.90319e-12	21.1153	0.326282	0.193396	-0.132886	7	28338584	R	II	CREB5	TSS1500	opensea	TSS1500-opensea		TRUE	NA
cg16854876	0.105247	0.272983	7.98211	2.94989e-14	2.9562e-12	21.0921	0.303938	0.198691	-0.105247	4	40752947	F	II	NSUN7	Body	shore	Body-shore	chr4:40751842-40752493	NA	TRUE
cg19787694	0.123248	0.281793	7.97927	3.00673e-14	3.00695e-12	21.0732	0.318042	0.194794	-0.123248	19	846117	R	I	PRTN3	Body	island	Body-island	chr19:846011-846435	NA	NA
cg01687040	0.106325	0.269433	7.96428	3.32407e-14	3.26759e-12	20.9742	0.300705	0.19438	-0.106325	12	55043559	R	II	DCD	TSS1500	opensea	TSS1500-opensea		NA	NA
cg23325384	0.124596	0.264543	7.9497	3.66473e-14	3.55011e-12	20.878	0.301189	0.176592	-0.124596	2	223724754	R	II	ACSL3	TSS1500	shore	TSS1500-shore	chr2:223725558-223726423	TRUE	NA
cg16512364	0.147933	0.298448	7.94843	3.69592e-14	3.57726e-12	20.8696	0.341958	0.194025	-0.147933	13	50513235	R	II		IGR	shelf	IGR-shelf	chr13:50509944-50511198	NA	NA
cg05582719	0.116855	0.277887	7.94817	3.70246e-14	3.58257e-12	20.8679	0.312256	0.195401	-0.116855	6	73043502	F	II	RIMS1	Body	opensea	Body-opensea		NA	NA	low-CpG:73100155-73100228
cg05848579	0.14219	0.294865	7.9282	4.23067e-14	4.01259e-12	20.7363	0.336686	0.194496	-0.14219	16	1308103	F	I	TPSD1	Body	island	Body-island	chr16:1308004-1308308	NA	NA		rs61753447
cg15254671	0.15003	0.300684	7.91483	4.62532e-14	4.33011e-12	20.6483	0.344811	0.19478	-0.15003	19	8591513	F	I	MYO1F	Body	island	Body-island	chr19:8591294-8591842	NA	NA
cg10254167	0.137618	0.292963	7.91004	4.77557e-14	4.44872e-12	20.6168	0.333439	0.195822	-0.137618	6	32374956	F	II	BTNL2	TSS200	opensea	TSS200-opensea		NA	NA
cg01284467	0.121728	0.280747	7.90078	5.07932e-14	4.69483e-12	20.556	0.316549	0.194821	-0.121728	14	53415068	R	II	FERMT2	Body	shelf	Body-shelf	chr14:53417108-53418339	NA	NA
cg15086439	0.115381	0.268331	7.88311	5.71303e-14	5.15667e-12	20.44	0.302267	0.186886	-0.115381	1	236563070	R	II	EDARADD	Body	shelf	Body-shelf	chr1:236558459-236559336	NA	NA
cg11274337	0.129533	0.274656	7.88116	5.78787e-14	5.21315e-12	20.4272	0.312754	0.183221	-0.129533	13	46717068	R	II	LCP1	Body	opensea	Body-opensea		NA	NA
cg27475365	0.114596	0.26982	7.87055	6.21076e-14	5.52958e-12	20.3576	0.303525	0.188929	-0.114596	6	125476259	R	I	TPD52L1	5'UTR	shore	5'UTR-shore	chr6:125474804-125475722	NA	NA
cg24506936	0.132175	0.271864	7.86843	6.29879e-14	5.58892e-12	20.3437	0.310739	0.178563	-0.132175	8	143535891	F	II		IGR	island	IGR-island	chr8:143535484-143535892	NA	TRUE
cg24798010	0.117559	0.274329	7.85738	6.77804e-14	5.95048e-12	20.2714	0.308905	0.191346	-0.117559	19	6464885	R	II	CRB3	Body	shore	Body-shore	chr19:6463991-6464780	TRUE	NA
cg13697968	0.108571	0.276326	7.82372	8.47211e-14	7.18533e-12	20.0514	0.308259	0.199687	-0.108571	13	114917586	F	II		IGR	shelf	IGR-shelf	chr13:114914536-114914753	NA	NA
cg02142896	0.115665	0.277341	7.81737	8.83546e-14	7.44704e-12	20.01	0.31136	0.195694	-0.115665	14	56424872	R	II		IGR	opensea	IGR-opensea		NA	TRUE
cg08431718	0.11469	0.269529	7.81476	8.9898e-14	7.55466e-12	19.9929	0.303261	0.188571	-0.11469	6	164186106	R	II		IGR	opensea	IGR-opensea		NA	TRUE
cg03900241	0.119036	0.271621	7.81349	9.0654e-14	7.60502e-12	19.9847	0.306631	0.187596	-0.119036	5	13246929	R	II		IGR	opensea	IGR-opensea		NA	TRUE
cg23154270	0.133032	0.275806	7.80305	9.71301e-14	8.04507e-12	19.9166	0.314933	0.181901	-0.133032	2	137527566	F	II		IGR	shelf	IGR-shelf	chr2:137522460-137523696	NA	NA		rs17656138
cg17943647	0.123032	0.271976	7.77356	1.18e-13	9.38272e-12	19.7247	0.308161	0.18513	-0.123032	4	154125374	R	II	TRIM2	TSS1500	opensea	TSS1500-opensea		NA	NA	low-CpG:154344809-154345071
cg03062717	0.110382	0.274353	7.76495	1.24885e-13	9.845e-12	19.6688	0.306819	0.196436	-0.110382	19	35940483	R	II	FFAR2	TSS200	opensea	TSS200-opensea		NA	NA
cg10009968	0.130306	0.291549	7.76233	1.2706e-13	9.9956e-12	19.6518	0.329874	0.199568	-0.130306	7	3033408	R	I	CARD11	5'UTR	opensea	5'UTR-opensea		NA	NA
cg00651016	0.11797	0.282953	7.76024	1.28824e-13	1.01133e-11	19.6382	0.31765	0.19968	-0.11797	16	552754	R	II	RAB11FIP3	Body	opensea	Body-opensea		NA	NA	low-CpG:492721-492769
cg08030922	0.115619	0.274187	7.75678	1.3179e-13	1.02986e-11	19.6158	0.308193	0.192573	-0.115619	4	90675036	R	II	SNCA	Body	opensea	Body-opensea		TRUE	TRUE			rs77795436
cg21561492	0.140025	0.280579	7.73645	1.50648e-13	1.14895e-11	19.4839	0.321762	0.181737	-0.140025	2	223916861	F	II	KCNE4	1stExon	shore	1stExon-shore	chr2:223917576-223918037	NA	TRUE
cg18142906	0.114838	0.276084	7.71554	1.72805e-13	1.29072e-11	19.3487	0.30986	0.195022	-0.114838	3	167293814	F	II	WDR49	Body	opensea	Body-opensea		NA	NA
cg16916782	0.141306	0.28957	7.71003	1.79173e-13	1.33039e-11	19.313	0.331131	0.189825	-0.141306	13	113261142	F	II		IGR	shore	IGR-shore	chr13:113260724-113260925	NA	NA
cg18792131	0.115053	0.279787	7.70494	1.85247e-13	1.36773e-11	19.2801	0.313626	0.198573	-0.115053	1	1099166	R	I		IGR	island	IGR-island	chr1:1098043-1100584	NA	NA
cg16364066	0.112216	0.276931	7.68999	2.04307e-13	1.48395e-11	19.1836	0.309935	0.19772	-0.112216	10	6821184	R	II		IGR	opensea	IGR-opensea		TRUE	NA
cg27480913	0.113293	0.2737	7.68746	2.07717e-13	1.50551e-11	19.1673	0.307021	0.193729	-0.113293	11	6008246	F	II	OR52L1	TSS200	opensea	TSS200-opensea		NA	NA
cg07951949	0.128312	0.286848	7.66407	2.42035e-13	1.71047e-11	19.0166	0.324587	0.196275	-0.128312	16	64985514	R	II	CDH11	Body	shore	Body-shore	chr16:64984681-64984908	NA	TRUE
cg25518968	0.142648	0.274292	7.6354	2.91827e-13	2.00565e-11	18.8323	0.316247	0.173599	-0.142648	17	48845009	F	I	C17orf73	TSS200	opensea	TSS200-opensea		NA	NA
cg12688234	0.137586	0.259808	7.62701	3.0821e-13	2.09914e-11	18.7784	0.300275	0.162689	-0.137586	5	169407439	F	II	FAM196B	5'UTR	opensea	5'UTR-opensea		TRUE	NA
cg10055580	0.147657	0.303388	7.6196	3.23452e-13	2.18848e-11	18.7309	0.346817	0.19916	-0.147657	17	46707781	R	II		IGR	shelf	IGR-shelf	chr17:46710812-46711419	NA	NA
cg22804839	0.121059	0.271752	7.60683	3.51444e-13	2.35259e-11	18.6491	0.307358	0.186298	-0.121059	6	150689918	F	II	IYD	TSS200	opensea	TSS200-opensea		NA	NA
cg05569176	0.127498	0.266137	7.60503	3.55582e-13	2.37468e-11	18.6376	0.303636	0.176138	-0.127498	3	33841973	R	II	PDCD6IP	Body	shore	Body-shore	chr3:33839996-33840671	NA	NA
cg10268509	0.1175	0.281061	7.58145	4.1441e-13	2.70744e-11	18.4867	0.315619	0.19812	-0.1175	16	89120300	R	I		IGR	shore	IGR-shore	chr16:89118801-89119152	NA	NA
cg10929921	0.146775	0.274162	7.54119	5.37836e-13	3.3663e-11	18.2299	0.317331	0.170556	-0.146775	8	104311985	F	II	FZD6	5'UTR	shore	5'UTR-shore	chr8:104310809-104311620	NA	NA
cg07474269	0.114051	0.268082	7.52673	5.90495e-13	3.63762e-11	18.1379	0.301627	0.187575	-0.114051	5	166722513	F	II	ODZ2	Body	opensea	Body-opensea		TRUE	TRUE		rs74919226
cg12397274	0.111959	0.278319	7.49771	7.11954e-13	4.26301e-11	17.9537	0.311248	0.199289	-0.111959	6	54172183	F	II	TINAG	TSS1500	opensea	TSS1500-opensea		NA	NA
cg08321382	0.11521	0.276361	7.47733	8.11706e-13	4.75559e-11	17.8246	0.310246	0.195037	-0.11521	2	239505772	F	II		IGR	opensea	IGR-opensea		TRUE	TRUE
cg05267427	0.121238	0.265426	7.46143	8.99011e-13	5.19545e-11	17.724	0.301084	0.179846	-0.121238	4	146831054	R	I	ZNF827	Body	opensea	Body-opensea		NA	TRUE
cg02504622	0.206585	0.325151	7.42517	1.13413e-12	6.31413e-11	17.4952	0.385911	0.179326	-0.206585	3	150238257	F	I		IGR	opensea	IGR-opensea		NA	NA
cg00411413	0.11312	0.272259	7.41427	1.21605e-12	6.72138e-11	17.4266	0.305529	0.192409	-0.11312	16	83171299	R	II	CDH13	Body	opensea	Body-opensea		NA	NA
cg24847427	0.118658	0.27919	7.38863	1.43228e-12	7.73544e-11	17.2655	0.314089	0.195432	-0.118658	7	100968383	R	II		IGR	shelf	IGR-shelf	chr7:100964790-100965201	NA	NA
cg01054110	0.141694	0.299755	7.38575	1.45883e-12	7.86011e-11	17.2474	0.34143	0.199735	-0.141694	12	125002332	F	I	NCOR2	5'UTR	island	5'UTR-island	chr12:125002006-125002433	NA	NA
cg08030625	0.115262	0.273041	7.37792	1.53346e-12	8.20238e-11	17.1983	0.306942	0.19168	-0.115262	16	21244898	F	II	ANKS4B	TSS200	opensea	TSS200-opensea		NA	NA
cg25642234	0.115145	0.266582	7.37173	1.59518e-12	8.48979e-11	17.1595	0.300448	0.185303	-0.115145	12	14721092	F	II	PLBD1	TSS1500	island	TSS1500-island	chr12:14720248-14721093	TRUE	NA
cg03626672	0.152963	0.259379	7.36403	1.67523e-12	8.84591e-11	17.1113	0.304368	0.151405	-0.152963	2	237478664	R	II	CXCR7	5'UTR	shore	5'UTR-shore	chr2:237476311-237477263	NA	NA
cg21243944	0.154377	0.30507	7.36317	1.68445e-12	8.88285e-11	17.1059	0.350475	0.196098	-0.154377	9	137118148	R	I		IGR	opensea	IGR-opensea		TRUE	TRUE
cg21201572	0.12109	0.279963	7.33015	2.07763e-12	1.06329e-10	16.8994	0.315578	0.194488	-0.12109	7	16844606	F	II	AGR2	5'UTR	opensea	5'UTR-opensea		NA	NA
cg17970299	0.127618	0.288675	7.32725	2.11622e-12	1.08018e-10	16.8813	0.32621	0.198592	-0.127618	12	54772804	R	I	ZNF385A	Body	island	Body-island	chr12:54772687-54773028	NA	TRUE
cg12024564	0.111799	0.269561	7.3045	2.44424e-12	1.226e-10	16.7395	0.302443	0.190644	-0.111799	12	62546633	F	II	FAM19A2	5'UTR	opensea	5'UTR-opensea		NA	NA
cg08768395	0.122117	0.271825	7.28883	2.69893e-12	1.33387e-10	16.642	0.307742	0.185625	-0.122117	5	33889461	F	II	ADAMTS12	Body	shelf	Body-shelf	chr5:33892191-33892403	NA	TRUE
cg07385974	0.12104	0.274462	7.28529	2.76001e-12	1.35793e-10	16.6199	0.310062	0.189022	-0.12104	7	150074779	R	II		IGR	shore	IGR-shore	chr7:150075939-150076856	NA	NA
cg26098117	0.106086	0.27315	7.26073	3.22267e-12	1.55391e-10	16.4675	0.304352	0.198266	-0.106086	6	125803002	R	II		IGR	opensea	IGR-opensea		NA	TRUE
cg25960090	0.112183	0.273461	7.25165	3.41228e-12	1.6291e-10	16.4112	0.306456	0.194274	-0.112183	5	127277370	R	II		IGR	opensea	IGR-opensea		NA	TRUE
cg00283535	0.130406	0.278635	7.24956	3.4576e-12	1.64629e-10	16.3983	0.31699	0.186584	-0.130406	8	124749564	R	II	ANXA13	1stExon	opensea	1stExon-opensea		NA	NA
cg15017119	0.128045	0.285763	7.24257	3.61311e-12	1.71009e-10	16.355	0.323423	0.195379	-0.128045	13	82585793	R	II		IGR	opensea	IGR-opensea		NA	TRUE
cg08187814	0.116425	0.27373	7.22664	3.99384e-12	1.86305e-10	16.2564	0.307972	0.191547	-0.116425	2	145202065	R	II	ZEB2	Body	opensea	Body-opensea		NA	TRUE
cg01021552	0.139033	0.289763	7.22312	4.0831e-12	1.89933e-10	16.2347	0.330655	0.191622	-0.139033	16	65046268	F	II	CDH11	5'UTR	opensea	5'UTR-opensea		NA	TRUE
cg21080533	0.104714	0.270062	7.21834	4.20758e-12	1.94912e-10	16.2052	0.30086	0.196146	-0.104714	6	49755105	R	II	PGK2	TSS200	opensea	TSS200-opensea		NA	NA
cg12607188	0.119283	0.267039	7.21616	4.26544e-12	1.97377e-10	16.1917	0.302122	0.182839	-0.119283	5	132209089	R	II	LEAP2	TSS1500	opensea	TSS1500-opensea		NA	NA
cg16862361	0.123059	0.26813	7.21385	4.32765e-12	1.99847e-10	16.1775	0.304324	0.181265	-0.123059	2	31637622	F	II	XDH	TSS200	opensea	TSS200-opensea		NA	NA	low-CpG:31491057-31491128
cg17939444	0.11889	0.275257	7.19903	4.74941e-12	2.16442e-10	16.086	0.310224	0.191334	-0.11889	8	40010443	R	II	C8orf4	TSS1500	opensea	TSS1500-opensea		NA	TRUE
cg00037856	0.131873	0.288448	7.17937	5.37132e-12	2.41099e-10	15.965	0.327234	0.195361	-0.131873	3	127633627	F	II		IGR	shore	IGR-shore	chr3:127633993-127634588	NA	NA
cg12011299	0.117975	0.269116	7.17587	5.49017e-12	2.46012e-10	15.9435	0.303814	0.185839	-0.117975	4	100065546	R	II	ADH4	TSS200	opensea	TSS200-opensea		NA	NA
cg07394266	0.134634	0.29389	7.17511	5.51638e-12	2.47089e-10	15.9388	0.333488	0.198854	-0.134634	9	71155970	R	II	C9orf71	TSS200	opensea	TSS200-opensea		NA	NA
cg20447730	0.136948	0.295971	7.13948	6.89049e-12	2.99176e-10	15.7201	0.33625	0.199303	-0.136948	10	45719880	F	I		IGR	island	IGR-island	chr10:45719712-45720203	NA	NA
cg12807937	0.135476	0.294097	7.1349	7.08991e-12	3.06387e-10	15.6921	0.333943	0.198467	-0.135476	2	240965920	F	II	NDUFA10	TSS1500	shore	TSS1500-shore	chr2:240964645-240965271	NA	NA		rs67506493
cg27578977	0.126195	0.264657	7.1293	7.34169e-12	3.15982e-10	15.6577	0.301773	0.175578	-0.126195	20	23018266	R	II		IGR	shore	IGR-shore	chr20:23015716-23016879	NA	NA
cg14219938	0.137142	0.277462	7.11784	7.88454e-12	3.36282e-10	15.5876	0.317798	0.180656	-0.137142	9	86236624	F	I	C9orf103	TSS1500	shore	TSS1500-shore	chr9:86237966-86238536	NA	NA
cg16627836	0.107912	0.270548	7.11234	8.15879e-12	3.46759e-10	15.554	0.302287	0.194375	-0.107912	2	67673817	R	II		IGR	opensea	IGR-opensea		NA	TRUE
cg22987448	0.142176	0.280031	7.1001	8.80335e-12	3.71137e-10	15.4793	0.321848	0.179672	-0.142176	19	8591364	F	I	MYO1F	Body	island	Body-island	chr19:8591294-8591842	NA	NA
cg02413187	0.123977	0.282723	7.08601	9.60764e-12	4.0016e-10	15.3933	0.319187	0.19521	-0.123977	19	1356269	R	II	MUM1	TSS200	shore	TSS200-shore	chr19:1354420-1355350	NA	TRUE
cg19752861	0.115841	0.270419	7.08475	9.68297e-12	4.02679e-10	15.3856	0.30449	0.188649	-0.115841	2	74153213	R	I	DGUOK	TSS1500	shore	TSS1500-shore	chr2:74153853-74154281	NA	NA
cg11256628	0.127117	0.266637	7.08071	9.9281e-12	4.12165e-10	15.3611	0.304025	0.176908	-0.127117	8	113113972	R	II		IGR	opensea	IGR-opensea		NA	TRUE
cg09798023	0.115284	0.26996	7.06345	1.1048e-11	4.52415e-10	15.256	0.303868	0.188583	-0.115284	7	27161624	F	II	HOXA3	5'UTR	shore	5'UTR-shore	chr7:27162087-27162426	NA	NA		rs75365262
cg06549238	0.200059	0.319481	7.02324	1.41618e-11	5.6396e-10	15.012	0.378322	0.178263	-0.200059	11	93277161	F	I	C11orf75	TSS1500	shore	TSS1500-shore	chr11:93275814-93276721	NA	NA			rs77247387
cg15774334	0.118294	0.272352	6.99518	1.68311e-11	6.56566e-10	14.8424	0.307144	0.18885	-0.118294	2	209854267	F	II		IGR	opensea	IGR-opensea		NA	TRUE
cg01824625	0.114971	0.267285	6.98869	1.7516e-11	6.79075e-10	14.8032	0.3011	0.186128	-0.114971	3	89229763	F	II	EPHA3	Body	opensea	Body-opensea		NA	TRUE
cg20137991	0.12453	0.277046	6.97047	1.95888e-11	7.48171e-10	14.6933	0.313672	0.189142	-0.12453	4	79971432	R	I		IGR	opensea	IGR-opensea		NA	NA
cg24520381	0.128949	0.27473	6.96414	2.03628e-11	7.74512e-10	14.6552	0.312656	0.183707	-0.128949	17	37784694	R	II	PPP1R1B	TSS200	shore	TSS200-shore	chr17:37783314-37783919	NA	TRUE
cg04865929	0.108539	0.269977	6.96237	2.05846e-11	7.81723e-10	14.6446	0.301901	0.193362	-0.108539	17	42908410	F	II	GJC1	TSS1500	shore	TSS1500-shore	chr17:42906810-42908061	NA	NA
cg22247748	0.118929	0.274613	6.94876	2.23733e-11	8.41103e-10	14.5627	0.309592	0.190663	-0.118929	2	134326204	R	II	NCKAP5	TSS200	opensea	TSS200-opensea		NA	TRUE
cg03887438	0.125441	0.2692	6.92588	2.5731e-11	9.51649e-10	14.4254	0.306094	0.180654	-0.125441	11	132910642	F	II	OPCML	Body	opensea	Body-opensea		NA	TRUE			rs75460389
cg04563046	0.125727	0.273251	6.87791	3.446e-11	1.22786e-09	14.1386	0.310229	0.184502	-0.125727	8	93005307	R	II	RUNX1T1	Body	opensea	Body-opensea		NA	NA
cg08250187	0.108652	0.27021	6.87028	3.60944e-11	1.27993e-09	14.0931	0.302167	0.193515	-0.108652	2	17482455	F	II		IGR	opensea	IGR-opensea		NA	TRUE		rs76454889
cg27209571	0.118307	0.27205	6.87003	3.61488e-11	1.28145e-09	14.0916	0.306846	0.18854	-0.118307	2	230563222	R	II	DNER	Body	opensea	Body-opensea		NA	TRUE
cg16652264	0.112316	0.275695	6.86147	3.80769e-11	1.341e-09	14.0406	0.308729	0.196412	-0.112316	4	97948716	F	II		IGR	opensea	IGR-opensea		NA	TRUE
cg21986027	0.132914	0.265554	6.86048	3.83061e-11	1.34809e-09	14.0347	0.304647	0.171732	-0.132914	6	169238138	F	I		IGR	opensea	IGR-opensea		NA	NA		rs12523908
cg15693572	0.107345	0.269436	6.8352	4.46421e-11	1.54264e-09	13.8844	0.301008	0.193663	-0.107345	3	22412385	R	II		IGR	shore	IGR-shore	chr3:22413492-22414365	NA	NA
cg06568438	0.138847	0.261612	6.80944	5.21602e-11	1.76828e-09	13.7317	0.302449	0.163602	-0.138847	13	80315399	R	II		IGR	opensea	IGR-opensea		NA	TRUE
cg04092803	0.119901	0.27779	6.80581	5.3315e-11	1.80168e-09	13.7102	0.313055	0.193155	-0.119901	13	47240378	R	II	LRCH1	Body	opensea	Body-opensea		NA	TRUE
cg25640382	0.117066	0.27038	6.72007	8.92034e-11	2.84131e-09	13.2051	0.304811	0.187745	-0.117066	7	28590511	F	II	CREB5	Body	opensea	Body-opensea		NA	TRUE
cg25498969	0.132564	0.293128	6.68861	1.07626e-10	3.35333e-09	13.021	0.332117	0.199553	-0.132564	3	136062740	R	II	STAG1	Body	opensea	Body-opensea		TRUE	TRUE
cg18515587	0.101637	0.271629	6.68264	1.11521e-10	3.45427e-09	12.9861	0.301522	0.199885	-0.101637	1	151344806	R	II	SELENBP1	Body	opensea	Body-opensea		NA	TRUE
cg04907151	0.127184	0.281061	6.68253	1.11597e-10	3.45582e-09	12.9854	0.318468	0.191284	-0.127184	3	135684161	F	II	PPP2R3A	TSS1500	shore	TSS1500-shore	chr3:135684570-135685367	NA	NA
cg06476438	0.16048	0.311548	6.68237	1.11704e-10	3.45821e-09	12.9845	0.358748	0.198268	-0.16048	2	12674764	R	II		IGR	opensea	IGR-opensea		TRUE	TRUE			rs13408659
cg05765011	0.110542	0.269414	6.65724	1.29704e-10	3.94857e-09	12.838	0.301926	0.191384	-0.110542	16	4103225	F	II	ADCY9	Body	opensea	Body-opensea		TRUE	TRUE
cg06640374	0.10666	0.270284	6.65239	1.33493e-10	4.05192e-09	12.8098	0.301654	0.194994	-0.10666	1	207250784	F	II	PFKFB2	3'UTR	opensea	3'UTR-opensea		NA	NA
cg07572251	0.117053	0.268584	6.59791	1.84268e-10	5.37751e-09	12.4937	0.303012	0.185959	-0.117053	8	26688088	F	II	ADRA1A	Body	opensea	Body-opensea		NA	NA
cg01134643	0.15012	0.284882	6.59226	1.9052e-10	5.54142e-09	12.461	0.329035	0.178915	-0.15012	10	5406948	R	II	UCN3	TSS200	opensea	TSS200-opensea		NA	NA
cg01263631	0.137346	0.276868	6.58126	2.03274e-10	5.86333e-09	12.3975	0.317264	0.179918	-0.137346	16	88485471	R	I		IGR	opensea	IGR-opensea		NA	NA
cg11861562	0.108798	0.269947	6.56936	2.18019e-10	6.23297e-09	12.3289	0.301946	0.193148	-0.108798	11	117069780	R	I	TAGLN	TSS1500	opensea	TSS1500-opensea		TRUE	NA
cg23271530	0.114551	0.275032	6.56301	2.26322e-10	6.43893e-09	12.2922	0.308723	0.194172	-0.114551	13	101169883	R	II	PCCA	Body	opensea	Body-opensea		NA	NA
cg26227044	0.146692	0.275068	6.53324	2.6952e-10	7.5448e-09	12.1211	0.318212	0.171521	-0.146692	1	231471991	F	II	EXOC8	1stExon	shore	1stExon-shore	chr1:231473012-231474382	NA	NA
cg13865610	0.120211	0.277636	6.50195	3.2365e-10	8.86446e-09	11.9417	0.312992	0.192781	-0.120211	7	17598458	R	II		IGR	opensea	IGR-opensea		NA	TRUE
cg27349333	0.14093	0.278064	6.44453	4.52074e-10	1.19347e-08	11.6144	0.319514	0.178584	-0.14093	10	5406971	R	II	UCN3	TSS200	opensea	TSS200-opensea		NA	NA
cg01552504	0.106343	0.271006	6.40532	5.6728e-10	1.45853e-08	11.3922	0.302284	0.195941	-0.106343	16	50188903	R	II	PAPD5	Body	opensea	Body-opensea		NA	NA
cg01229998	0.121832	0.283097	6.38733	6.29339e-10	1.60102e-08	11.2905	0.31893	0.197098	-0.121832	11	60049447	F	II	MS4A4A	Body	opensea	Body-opensea		NA	NA
cg17588713	0.117046	0.266596	6.37939	6.58824e-10	1.6668e-08	11.2457	0.301021	0.183975	-0.117046	20	60477817	R	II	CDH4	Body	opensea	Body-opensea		NA	NA
cg20726575	0.159921	0.289759	6.34657	7.9563e-10	1.97527e-08	11.061	0.336795	0.176873	-0.159921	20	57616191	F	II	SLMO2	Body	shore	Body-shore	chr20:57617430-57618222	NA	NA
cg19242984	0.13422	0.284589	6.31544	9.50912e-10	2.32028e-08	10.8866	0.324066	0.189845	-0.13422	7	144081684	R	I		IGR	opensea	IGR-opensea		NA	TRUE
cg18640514	0.117724	0.267051	6.29113	1.09252e-09	2.6255e-08	10.7508	0.301676	0.183951	-0.117724	7	53664246	R	II		IGR	opensea	IGR-opensea		NA	TRUE
cg00335735	0.123359	0.286111	6.28687	1.11937e-09	2.68356e-08	10.727	0.322393	0.199034	-0.123359	2	222355484	F	II	EPHA4	Body	opensea	Body-opensea		NA	TRUE
cg18903093	0.145979	0.270377	6.25565	1.33696e-09	3.14334e-08	10.5533	0.313312	0.167333	-0.145979	10	63422511	R	II	C10orf107	TSS1500	shore	TSS1500-shore	chr10:63422538-63423105	TRUE	TRUE
cg15952370	0.112126	0.268983	6.24962	1.3835e-09	3.24045e-08	10.5198	0.301961	0.189835	-0.112126	11	124190997	R	II	OR8D2	TSS1500	opensea	TSS1500-opensea		NA	NA
cg07262168	0.103205	0.271817	6.24949	1.38455e-09	3.24246e-08	10.5191	0.302172	0.198967	-0.103205	4	141865108	F	II	RNF150	Body	opensea	Body-opensea		NA	TRUE
cg20094837	0.1443	0.276603	6.22216	1.61635e-09	3.72753e-08	10.3677	0.319045	0.174744	-0.1443	13	35515575	F	II	NBEA	TSS1500	opensea	TSS1500-opensea		NA	NA		rs73488130
cg12344373	0.137034	0.294818	6.21808	1.65407e-09	3.80497e-08	10.3451	0.335122	0.198088	-0.137034	7	1398209	F	I		IGR	opensea	IGR-opensea		TRUE	NA			rs73268447
cg13719901	0.126677	0.263304	6.20191	1.81234e-09	4.12383e-08	10.2558	0.300562	0.173885	-0.126677	3	46608139	F	II	LRRC2	5'UTR	shore	5'UTR-shore	chr3:46607346-46607806	TRUE	NA
cg04001333	0.139127	0.277681	6.19575	1.87639e-09	4.25396e-08	10.2218	0.318601	0.179474	-0.139127	14	76045348	F	I	FLVCR2	1stExon	shore	1stExon-shore	chr14:76044590-76045102	NA	TRUE		rs2287015
cg06160973	0.138757	0.292915	6.16081	2.28412e-09	5.07032e-08	10.0296	0.333726	0.194969	-0.138757	12	57522813	F	II	LRP1	1stExon	shore	1stExon-shore	chr12:57521524-57522159	NA	NA		rs34710685
cg24335310	0.112497	0.278081	6.15869	2.31138e-09	5.12421e-08	10.018	0.311168	0.198672	-0.112497	4	85284492	R	II		IGR	opensea	IGR-opensea		NA	TRUE
cg15013527	0.126055	0.280392	6.10175	3.17866e-09	6.81624e-08	9.70673	0.317467	0.191412	-0.126055	11	316339	R	I		IGR	island	IGR-island	chr11:315739-316539	NA	NA
cg16100355	0.113577	0.280168	6.09769	3.25136e-09	6.95763e-08	9.68464	0.313573	0.199996	-0.113577	13	113648607	R	I	MCF2L	Body	island	Body-island	chr13:113648343-113649601	NA	NA
cg22089361	0.104739	0.271146	6.06373	3.92736e-09	8.24232e-08	9.50014	0.301952	0.197213	-0.104739	17	52600604	F	II		IGR	opensea	IGR-opensea		NA	TRUE
cg18738804	0.105936	0.272275	6.0417	4.4376e-09	9.19003e-08	9.38086	0.303432	0.197496	-0.105936	8	86842690	R	II		IGR	shelf	IGR-shelf	chr8:86838850-86840677	NA	TRUE
cg10365900	0.110333	0.27663	6.0332	4.65123e-09	9.58399e-08	9.33495	0.309081	0.198748	-0.110333	11	78568009	R	II	ODZ4	Body	opensea	Body-opensea		NA	TRUE
cg18968409	0.112915	0.277781	6.01922	5.02467e-09	1.0275e-07	9.25955	0.310991	0.198076	-0.112915	2	34633637	F	II		IGR	opensea	IGR-opensea		NA	TRUE
cg04096619	0.132454	0.277478	5.95752	7.05451e-09	1.3916e-07	8.92839	0.316435	0.183981	-0.132454	5	9547595	R	II	SNORD123	TSS1500	shore	TSS1500-shore	chr5:9544692-9546715	NA	NA
cg21806985	0.122349	0.268411	5.92349	8.49718e-09	1.64403e-07	8.74685	0.304396	0.182047	-0.122349	5	112824646	F	II	MCC	TSS200	shore	TSS200-shore	chr5:112823256-112824304	TRUE	NA
cg08436089	0.115367	0.277198	5.91447	8.92531e-09	1.72002e-07	8.6989	0.311129	0.195763	-0.115367	19	45594493	R	II	GEMIN7	3'UTR	island	3'UTR-island	chr19:45594397-45595007	NA	NA
cg26754262	0.138445	0.27397	5.8508	1.26095e-08	2.34556e-07	8.36193	0.314689	0.176244	-0.138445	8	75617860	F	II	MIR2052	TSS200	opensea	TSS200-opensea		NA	NA
cg24454695	0.112082	0.275589	5.83677	1.36024e-08	2.50952e-07	8.28805	0.308554	0.196472	-0.112082	1	235814326	R	II	GNG4	TSS1500	island	TSS1500-island	chr1:235814280-235814488	NA	NA
cg25162921	0.128999	0.280126	5.76034	2.05037e-08	3.62411e-07	7.88818	0.318067	0.189068	-0.128999	9	21801897	R	II	MTAP	TSS1500	shore	TSS1500-shore	chr9:21802524-21802981	NA	NA
cg01092108	0.115586	0.27279	5.75185	2.14539e-08	3.77547e-07	7.84405	0.306786	0.1912	-0.115586	5	33362853	F	II		IGR	opensea	IGR-opensea		NA	TRUE
cg01763890	0.106863	0.269041	5.73836	2.30538e-08	4.02205e-07	7.774	0.300471	0.193608	-0.106863	5	76936793	R	II		IGR	island	IGR-island	chr5:76936126-76936984	NA	NA
cg10401088	0.153498	0.306077	5.66894	3.33142e-08	5.6036e-07	7.41557	0.351223	0.197725	-0.153498	12	91505197	R	II	LUM	1stExon	opensea	1stExon-opensea		NA	NA
cg11554566	0.149581	0.294236	5.57352	5.49502e-08	8.76007e-07	6.92872	0.338231	0.18865	-0.149581	21	47398596	F	I		IGR	shelf	IGR-shelf	chr21:47401108-47401436	NA	NA
cg00830420	0.107568	0.269334	5.50975	7.64997e-08	1.1789e-06	6.6071	0.300972	0.193404	-0.107568	12	5758014	R	II	ANO2	Body	opensea	Body-opensea		NA	TRUE
cg00083833	0.13394	0.271773	5.48952	8.49154e-08	1.29561e-06	6.50569	0.311167	0.177227	-0.13394	16	50583273	F	II	NKD1	Body	island	Body-island	chr16:50583175-50583465	NA	NA
cg09450200	0.131498	0.273523	5.43447	1.12635e-07	1.66582e-06	6.23132	0.312199	0.1807	-0.131498	7	148903195	R	I	ZNF282	Body	opensea	Body-opensea		NA	TRUE
cg06339573	0.122807	0.28142	5.34778	1.74965e-07	2.4747e-06	5.80386	0.317539	0.194732	-0.122807	7	157372262	R	II	PTPRN2	Body	shelf	Body-shelf	chr7:157369120-157369394	NA	NA
cg16268165	0.131851	0.292521	5.34027	1.81715e-07	2.55913e-06	5.76714	0.331301	0.19945	-0.131851	5	176274344	R	I	UNC5A	Body	opensea	Body-opensea		NA	NA
cg00163372	0.133274	0.294045	5.32958	1.91781e-07	2.68763e-06	5.71485	0.333243	0.199969	-0.133274	8	128752988	F	I	MYC	Body	shore	Body-shore	chr8:128747805-128751279	NA	NA
cg00990690	0.120671	0.284423	5.19602	3.73305e-07	4.88229e-06	5.06937	0.319915	0.199244	-0.120671	13	26302267	R	II	ATP8A2	Body	opensea	Body-opensea		NA	TRUE
cg14991769	0.13373	0.270022	4.99866	9.75138e-07	1.16201e-05	4.1407	0.309355	0.175625	-0.13373	7	150497157	R	I	TMEM176B	TSS1500	island	TSS1500-island	chr7:150496809-150498206	TRUE	NA			rs11769511
cg19252931	0.112666	0.275289	4.9755	1.08938e-06	1.28241e-05	4.0337	0.308426	0.19576	-0.112666	11	33721847	R	I	C11orf91	1stExon	island	1stExon-island	chr11:33721713-33721978	NA	NA
cg25017223	0.131713	0.265462	4.96584	1.14074e-06	1.33722e-05	3.98922	0.304201	0.172489	-0.131713	17	75238703	R	I		IGR	opensea	IGR-opensea		NA	NA
cg05130355	0.115662	0.280483	4.94061	1.28621e-06	1.48748e-05	3.87336	0.314501	0.19884	-0.115662	7	41982337	R	II		IGR	opensea	IGR-opensea		NA	NA
cg17852385	0.116496	0.276851	4.88895	1.64214e-06	1.85345e-05	3.63765	0.311114	0.194618	-0.116496	15	75019188	F	II	CYP1A1	TSS1500	island	TSS1500-island	chr15:75018186-75019336	NA	NA
cg06145336	0.117808	0.278759	4.83306	2.13404e-06	2.34412e-05	3.38505	0.313409	0.195601	-0.117808	2	177027931	R	II	HOXD3	TSS1500	island	TSS1500-island	chr2:177027617-177028014	NA	NA
cg19436429	0.110407	0.269425	4.81306	2.34244e-06	2.54606e-05	3.29526	0.301898	0.191491	-0.110407	3	178978985	F	I	KCNMB3	TSS1500	island	TSS1500-island	chr3:178978948-178979364	NA	NA	high-CpG:180461513-180461991
cg01202197	0.10663	0.273899	4.81279	2.3454e-06	2.54883e-05	3.29405	0.305261	0.198631	-0.10663	17	72889973	R	II	FADS6	TSS1500	island	TSS1500-island	chr17:72889349-72890060	NA	NA
cg04924185	0.121917	0.275661	4.71882	3.61885e-06	3.75603e-05	2.87651	0.311519	0.189602	-0.121917	16	56710098	F	II	MT1IP	Body	shore	Body-shore	chr16:56709677-56709953	NA	NA
cg06951626	0.130516	0.264623	4.60166	6.15589e-06	6.0527e-05	2.36591	0.303011	0.172494	-0.130516	12	22095330	R	I		IGR	island	IGR-island	chr12:22093954-22095357	NA	NA
cg19602728	0.114544	0.278159	4.5739	6.97091e-06	6.76657e-05	2.24655	0.311849	0.197304	-0.114544	4	1496334	F	I		IGR	shore	IGR-shore	chr4:1494542-1494753	NA	NA		rs77734564
cg19605788	0.119793	0.279231	4.27563	2.55238e-05	0.000215252	1.00424	0.314464	0.194671	-0.119793	19	40729386	R	I	CNTD2	Body	island	Body-island	chr19:40729087-40729430	NA	TRUE
cg02764478	0.116139	0.267342	4.19518	3.57896e-05	0.000290887	0.681864	0.301501	0.185362	-0.116139	6	100904316	F	II	SIM1	Body	shore	Body-shore	chr6:100905444-100905697	NA	NA
cg18425434	0.122361	0.273091	4.18859	3.67863e-05	0.000298041	0.655692	0.309079	0.186719	-0.122361	10	118429648	F	I	C10orf82	TSS200	island	TSS200-island	chr10:118429430-118429853	TRUE	NA
cg12134633	0.124489	0.284805	4.08985	5.52847e-05	0.00042768	0.26801	0.321419	0.196931	-0.124489	15	32934004	R	I	SCG5	5'UTR	opensea	5'UTR-opensea		NA	TRUE
cg16017089	0.124775	0.268482	4.02245	7.26787e-05	0.00054459	0.00817129	0.30518	0.180405	-0.124775	11	73053830	R	I	ARHGEF17	Body	island	Body-island	chr11:73053648-73054302	NA	NA
cg06833732	0.103077	0.270127	3.92031	0.000109253	0.000780112	-0.378228	0.300443	0.197367	-0.103077	5	175299035	F	I	CPLX2	5'UTR	island	5'UTR-island	chr5:175298515-175300066	NA	TRUE
cg00603435	0.104829	0.272484	3.7663	0.000198802	0.00131751	-0.943826	0.303316	0.198487	-0.104829	2	142889367	F	I	LRP1B	TSS200	shore	TSS200-shore	chr2:142887724-142888553	NA	NA
cg19480198	0.113175	0.275119	3.68256	0.000273053	0.0017379	-1.24267	0.308405	0.195231	-0.113175	19	18896853	F	I	COMP	Body	island	Body-island	chr19:18896515-18896860	NA	NA			rs28933699
cg08441803	0.112132	0.272514	3.53278	0.000474847	0.00281458	-1.76187	0.305494	0.193362	-0.112132	17	46388390	F	I	SKAP1	Body	opensea	Body-opensea		NA	NA

## Sheet: S5
	logFC	AveExpr	t	P.Value	adj.P.Val	B	Others_AVG	CS3_AVG	deltaBeta	CHR	MAPINFO	Strand	Type	gene	feature	cgi	feat.cgi	UCSC_CpG_Islands_Name	DHS	Enhancer	Phantom	Probe_SNPs	Probe_SNPs_10
cg02337873	-0.157651	0.225044	-7.95585	3.51698e-14	2.95188e-11	20.9342	0.180736	0.338388	0.157651	11	65659393	R	II		IGR	shore	IGR-shore	chr11:65657874-65658970	NA	NA			rs57225106
cg18275051	-0.162123	0.24169	-7.42952	1.10298e-12	5.74168e-10	17.5385	0.196126	0.358249	0.162123	1	202937114	F	II	CYB5R1	TSS1500	shore	TSS1500-shore	chr1:202936045-202936252	NA	NA
cg02488129	-0.144885	0.220129	-6.69679	1.02504e-10	2.66592e-08	13.0849	0.179409	0.324294	0.144885	16	3058364	R	I		IGR	opensea	IGR-opensea		NA	NA
cg24364535	-0.166568	0.198957	-6.61139	1.70179e-10	4.08244e-08	12.5878	0.152143	0.318711	0.166568	11	133098499	F	I	OPCML	Body	opensea	Body-opensea		NA	NA
cg12183023	-0.145951	0.20751	-6.58143	2.03071e-10	4.73449e-08	12.4146	0.166491	0.312442	0.145951	19	39574765	R	II	PAPL	TSS200	island	TSS200-island	chr19:39574700-39575137	NA	TRUE
cg19451845	-0.176966	0.236243	-6.53879	2.60888e-10	5.83437e-08	12.1691	0.186507	0.363473	0.176966	2	219824051	F	I	CDK5R2	TSS1500	shore	TSS1500-shore	chr2:219824151-219825864	NA	NA
cg13750474	-0.158566	0.232599	-6.48747	3.52171e-10	7.43089e-08	11.8752	0.188035	0.346601	0.158566	13	28364188	F	II		IGR	island	IGR-island	chr13:28363743-28364269	NA	TRUE		rs9805644
cg16766249	-0.140418	0.218479	-6.45961	4.1417e-10	8.48625e-08	11.7164	0.179015	0.319432	0.140418	14	79745154	R	I	NRXN3	Body	island	Body-island	chr14:79745153-79746059	NA	NA
cg23584332	-0.133191	0.213771	-6.37379	6.80407e-10	1.29428e-07	11.2304	0.176339	0.309529	0.133191	10	54068462	F	II		IGR	opensea	IGR-opensea		TRUE	NA
cg17303756	-0.161323	0.202645	-6.36394	7.20078e-10	1.35683e-07	11.1749	0.157306	0.318629	0.161323	6	99279108	F	I		IGR	shore	IGR-shore	chr6:99279317-99283842	NA	NA
cg20253151	-0.158549	0.202304	-6.34928	7.83324e-10	1.46223e-07	11.0925	0.157744	0.316293	0.158549	10	112258544	R	II	DUSP5	Body	island	Body-island	chr10:112257163-112258684	NA	NA
cg16403669	-0.141657	0.217621	-6.3432	8.11149e-10	1.5059e-07	11.0584	0.177809	0.319466	0.141657	1	166135267	R	II	FAM78B	Body	island	Body-island	chr1:166134258-166136448	TRUE	NA
cg01612476	-0.155565	0.235488	-6.3174	9.40332e-10	1.71034e-07	10.9138	0.191767	0.347332	0.155565	22	27053880	F	II	MIAT	Body	shore	Body-shore	chr22:27053081-27053629	NA	TRUE
cg19673350	-0.114294	0.219125	-6.28568	1.12697e-09	1.99524e-07	10.7366	0.187003	0.301297	0.114294	5	172755421	F	II	STC2	5'UTR	island	5'UTR-island	chr5:172754056-172757098	NA	NA	high-CpG:172687891-172688029
cg24791380	-0.156477	0.199697	-6.28116	1.1564e-09	2.03674e-07	10.7114	0.15572	0.312197	0.156477	7	23052972	R	II	FAM126A	5'UTR	island	5'UTR-island	chr7:23052971-23054002	NA	NA
cg26756208	-0.119495	0.231794	-6.24235	1.44175e-09	2.44921e-07	10.4957	0.198211	0.317705	0.119495	10	102414910	R	II		IGR	island	IGR-island	chr10:102414425-102416315	NA	NA
cg01612408	-0.164182	0.202695	-6.17556	2.10236e-09	3.34572e-07	10.127	0.156552	0.320734	0.164182	11	63803781	R	II	MACROD1	Body	island	Body-island	chr11:63803375-63804365	NA	NA
cg23961466	-0.131302	0.210967	-6.16221	2.26618e-09	3.5647e-07	10.0536	0.174065	0.305367	0.131302	5	76936545	R	II		IGR	island	IGR-island	chr5:76936126-76936984	NA	NA
cg13686857	-0.114478	0.227298	-6.09416	3.31608e-09	4.86724e-07	9.68168	0.195124	0.309602	0.114478	11	131996760	F	II	NTM	Body	opensea	Body-opensea		TRUE	TRUE
cg16523372	-0.159555	0.210976	-6.04269	4.41318e-09	6.15825e-07	9.40256	0.166134	0.325689	0.159555	19	30364182	F	I		IGR	island	IGR-island	chr19:30364035-30364803	NA	NA
cg04745673	-0.163394	0.237846	-5.91833	8.73985e-09	1.09184e-06	8.73574	0.191925	0.355318	0.163394	12	103359368	F	II		IGR	island	IGR-island	chr12:103359248-103359629	NA	TRUE
cg24816460	-0.177767	0.198511	-5.8929	1.00371e-08	1.2242e-06	8.60076	0.148551	0.326317	0.177767	6	4775203	R	I	CDYL	TSS1500	island	TSS1500-island	chr6:4775131-4777550	NA	NA
cg21116447	-0.161991	0.233071	-5.84545	1.29792e-08	1.51875e-06	8.35013	0.187544	0.349535	0.161991	6	31831803	R	II	NEU1	TSS1500	shore	TSS1500-shore	chr6:31830299-31830948	NA	TRUE			rs74925433
cg02182308	-0.134494	0.227185	-5.68399	3.07664e-08	3.06604e-06	7.50942	0.189386	0.32388	0.134494	10	8080045	R	II		IGR	shore	IGR-shore	chr10:8077829-8078378	NA	NA
cg25020933	-0.115005	0.218879	-5.68032	3.13704e-08	3.11527e-06	7.4905	0.186558	0.301563	0.115005	11	368900	R	II	B4GALNT4	TSS1500	opensea	TSS1500-opensea		NA	NA
cg13594075	-0.139954	0.21942	-5.66895	3.33125e-08	3.27182e-06	7.43204	0.180086	0.32004	0.139954	2	51259807	R	I	NRXN1	TSS200	opensea	TSS200-opensea		NA	NA
cg04945735	-0.147016	0.22724	-5.62163	4.27304e-08	4.02358e-06	7.18978	0.185922	0.332938	0.147016	4	186456009	F	I	PDLIM3	Body	island	Body-island	chr4:186455983-186456864	TRUE	NA
cg09950309	-0.12226	0.221324	-5.57917	5.33565e-08	4.83903e-06	6.97378	0.186963	0.309223	0.12226	14	79744991	R	II	NRXN3	Body	shore	Body-shore	chr14:79745153-79746059	NA	NA
cg17296441	-0.152402	0.22159	-5.55753	5.9721e-08	5.29352e-06	6.86422	0.178758	0.331161	0.152402	20	62284078	R	II	STMN3	Body	island	Body-island	chr20:62283516-62284835	NA	NA
cg04205034	-0.146389	0.215864	-5.52801	6.9607e-08	6.00232e-06	6.71532	0.174722	0.321111	0.146389	5	134824947	R	I		IGR	island	IGR-island	chr5:134824931-134825224	NA	NA
cg17739038	-0.165191	0.183284	-5.51028	7.62937e-08	6.46414e-06	6.62619	0.136858	0.302048	0.165191	17	1957496	F	I	HIC1	TSS1500	island	TSS1500-island	chr17:1952919-1962328	NA	NA
cg00303982	-0.162407	0.244678	-5.45535	1.01214e-07	8.09722e-06	6.35162	0.199034	0.361441	0.162407	8	145556952	R	II	SCRT1	Body	island	Body-island	chr8:145555342-145562310	NA	NA
cg01393632	-0.130884	0.227254	-5.43435	1.12703e-07	8.84364e-06	6.24721	0.190469	0.321353	0.130884	12	103344685	R	II		IGR	shore	IGR-shore	chr12:103344398-103344640	NA	TRUE
cg27452217	-0.121758	0.221746	-5.43379	1.13029e-07	8.86513e-06	6.2444	0.187527	0.309285	0.121758	1	116371037	R	II		IGR	island	IGR-island	chr1:116370810-116371303	TRUE	TRUE
cg07986058	-0.137303	0.235045	-5.42794	1.16453e-07	9.08547e-06	6.21543	0.196457	0.333759	0.137303	15	26094704	F	II	ATP10A	Body	opensea	Body-opensea		TRUE	TRUE
cg14808132	-0.14971	0.213073	-5.41929	1.2171e-07	9.4221e-06	6.17256	0.170997	0.320708	0.14971	3	10547179	R	II	ATP2B2	1stExon	island	1stExon-island	chr3:10547178-10547389	NA	TRUE
cg08711858	-0.152863	0.226576	-5.40101	1.3359e-07	1.01818e-05	6.08216	0.183615	0.336477	0.152863	5	172756550	R	II	STC2	TSS200	island	TSS200-island	chr5:172754056-172757098	NA	NA
cg13960352	-0.104556	0.225153	-5.39945	1.34658e-07	1.02356e-05	6.07444	0.195768	0.300324	0.104556	19	45826863	F	I	CKM	TSS1500	island	TSS1500-island	chr19:45826801-45827164	TRUE	TRUE
cg16487237	-0.135462	0.228872	-5.39411	1.38362e-07	1.04656e-05	6.0481	0.190801	0.326263	0.135462	3	137487248	R	II		IGR	shore	IGR-shore	chr3:137487429-137488021	NA	NA
cg08073312	-0.14039	0.205228	-5.38518	1.4478e-07	1.08717e-05	6.0041	0.165772	0.306162	0.14039	3	137483555	F	I	SOX14	TSS200	island	TSS200-island	chr3:137482964-137484454	NA	NA
cg02295078	-0.158841	0.217388	-5.38043	1.48316e-07	1.10757e-05	5.98068	0.172746	0.331587	0.158841	17	16472670	F	I	ZNF287	TSS200	island	TSS200-island	chr17:16472074-16472800	NA	NA
cg05647859	-0.173672	0.211411	-5.37944	1.49059e-07	1.1106e-05	5.97583	0.162601	0.336273	0.173672	12	81331718	R	I	LIN7A	TSS200	shore	TSS200-shore	chr12:81330608-81331514	TRUE	NA
cg00043510	-0.156622	0.228641	-5.3686	1.57476e-07	1.15891e-05	5.92253	0.184623	0.341245	0.156622	1	235814134	F	II	GNG4	TSS1500	shore	TSS1500-shore	chr1:235814280-235814488	TRUE	NA
cg27505273	-0.144611	0.236739	-5.31046	2.11136e-07	1.46407e-05	5.63812	0.196096	0.340707	0.144611	3	137483543	F	I	SOX14	TSS200	island	TSS200-island	chr3:137482964-137484454	NA	NA
cg19113375	-0.147449	0.241333	-5.30181	2.20497e-07	1.5148e-05	5.59606	0.199894	0.347342	0.147449	9	98784351	F	II	NCRNA00092	TSS1500	island	TSS1500-island	chr9:98783216-98784364	NA	NA
cg06312254	-0.130287	0.210276	-5.29795	2.24817e-07	1.53788e-05	5.57725	0.17366	0.303947	0.130287	3	164911348	R	II	SLITRK3	5'UTR	opensea	5'UTR-opensea		NA	NA
cg13677571	-0.127887	0.225952	-5.28673	2.37806e-07	1.60708e-05	5.5228	0.19001	0.317897	0.127887	7	155250210	F	II	EN2	TSS1500	island	TSS1500-island	chr7:155246390-155251955	NA	NA
cg07551545	-0.163987	0.187251	-5.27394	2.53513e-07	1.69346e-05	5.4608	0.141163	0.30515	0.163987	19	39466313	R	I	FBXO17	5'UTR	island	5'UTR-island	chr19:39465846-39466403	TRUE	TRUE
cg23441441	-0.152531	0.215497	-5.26697	2.62485e-07	1.7399e-05	5.4271	0.172629	0.32516	0.152531	12	81331486	R	II	LIN7A	1stExon	island	1stExon-island	chr12:81330608-81331514	TRUE	NA	high-CpG:79855580-79855662
cg18466859	-0.134949	0.223342	-5.25433	2.79558e-07	1.82959e-05	5.36603	0.185415	0.320364	0.134949	14	91282281	F	I	TTC7B	Body	island	Body-island	chr14:91282227-91282757	NA	NA
cg11531021	-0.180609	0.242202	-5.24975	2.86009e-07	1.86498e-05	5.34393	0.191443	0.372052	0.180609	2	220417249	R	I	OBSL1	Body	island	Body-island	chr2:220416863-220417869	NA	NA
cg05718493	-0.105925	0.225939	-5.21757	3.35572e-07	2.12004e-05	5.18911	0.196169	0.302094	0.105925	8	135470038	F	II		IGR	opensea	IGR-opensea		TRUE	TRUE		rs10111647
cg01317772	-0.157261	0.219292	-5.20682	3.53903e-07	2.21018e-05	5.1376	0.175095	0.332356	0.157261	16	55405200	F	I		IGR	opensea	IGR-opensea		NA	TRUE
cg18161950	-0.15518	0.218205	-5.19166	3.81433e-07	2.34761e-05	5.06506	0.174592	0.329772	0.15518	5	42995203	F	I		IGR	island	IGR-island	chr5:42995122-42995415	TRUE	NA
cg10786645	-0.145921	0.212622	-5.17096	4.22393e-07	2.54607e-05	4.96631	0.171612	0.317533	0.145921	19	36352376	R	I	KIRREL2	Body	shore	Body-shore	chr19:36351440-36352167	TRUE	TRUE
cg23697546	-0.149669	0.203434	-5.13136	5.12947e-07	2.95582e-05	4.77832	0.16137	0.31104	0.149669	12	54424085	F	I	HOXC4	5'UTR	shore	5'UTR-shore	chr12:54424610-54425173	NA	NA		rs7308105
cg23772205	-0.139997	0.225116	-5.13086	5.14215e-07	2.96162e-05	4.77594	0.185771	0.325768	0.139997	7	155249941	R	II	EN2	TSS1500	island	TSS1500-island	chr7:155246390-155251955	NA	NA
cg17061244	-0.137015	0.222001	-5.12591	5.26808e-07	3.01931e-05	4.75253	0.183493	0.320508	0.137015	12	81331469	R	II	LIN7A	1stExon	island	1stExon-island	chr12:81330608-81331514	TRUE	NA	high-CpG:79855580-79855662
cg18680788	-0.171473	0.242492	-5.12577	5.27158e-07	3.02081e-05	4.75189	0.194301	0.365774	0.171473	5	172754896	F	I	STC2	Body	island	Body-island	chr5:172754056-172757098	NA	NA
cg06924459	-0.108164	0.229348	-5.11932	5.44021e-07	3.10175e-05	4.72142	0.198949	0.307113	0.108164	6	17102643	R	II		IGR	shore	IGR-shore	chr6:17102309-17102539	NA	TRUE
cg09284708	-0.121777	0.225623	-5.10906	5.71954e-07	3.23228e-05	4.67299	0.191398	0.313175	0.121777	6	39901897	F	I	MOCS1	Body	island	Body-island	chr6:39901852-39902299	TRUE	NA
cg11420768	-0.142722	0.221365	-5.09688	6.06894e-07	3.38471e-05	4.61564	0.181253	0.323975	0.142722	20	59804421	F	II		IGR	opensea	IGR-opensea		TRUE	NA
cg07438288	-0.156326	0.231094	-5.09403	6.15362e-07	3.42184e-05	4.60224	0.187159	0.343485	0.156326	3	10547187	R	I	ATP2B2	1stExon	island	1stExon-island	chr3:10547178-10547389	TRUE	TRUE
cg13051071	-0.140187	0.213965	-5.09109	6.24209e-07	3.46031e-05	4.58843	0.174566	0.314754	0.140187	1	145473392	R	I	ANKRD34A	Body	island	Body-island	chr1:145472980-145474702	NA	NA
cg23535596	-0.1161	0.224316	-5.08005	6.58619e-07	3.61215e-05	4.53654	0.191686	0.307786	0.1161	6	10416090	R	II	TFAP2A	Body	shore	Body-shore	chr6:10417384-10417842	NA	TRUE
cg24497836	-0.11819	0.229338	-5.07222	6.84109e-07	3.7249e-05	4.49983	0.196121	0.314312	0.11819	15	48470678	F	II	MYEF2	TSS200	shore	TSS200-shore	chr15:48470007-48470628	TRUE	NA
cg21293611	-0.167792	0.222834	-5.05327	7.49811e-07	3.99672e-05	4.41118	0.175676	0.343468	0.167792	22	45064211	F	I	PRR5	TSS1500	island	TSS1500-island	chr22:45064159-45065092	TRUE	NA
cg10780632	-0.152703	0.225885	-5.05168	7.55567e-07	4.0162e-05	4.40379	0.182968	0.335672	0.152703	17	43973522	R	I	MAPT	5'UTR	island	5'UTR-island	chr17:43971410-43975040	NA	NA
cg09307284	-0.154895	0.232956	-5.04402	7.8404e-07	4.14358e-05	4.36803	0.189423	0.344318	0.154895	19	37957760	F	II	ZNF569	5'UTR	island	5'UTR-island	chr19:37957726-37958390	NA	NA
cg10481660	-0.134112	0.225363	-5.03521	8.18084e-07	4.28684e-05	4.32696	0.187671	0.321784	0.134112	7	155249746	R	I	EN2	TSS1500	island	TSS1500-island	chr7:155246390-155251955	NA	NA
cg07689907	-0.128059	0.215972	-5.02897	8.43025e-07	4.3945e-05	4.29794	0.179982	0.308041	0.128059	11	61582574	R	II	FADS1	Body	island	Body-island	chr11:61582573-61584728	NA	NA
cg02151609	-0.117984	0.227558	-5.01215	9.1406e-07	4.68645e-05	4.21977	0.194399	0.312383	0.117984	17	1957529	R	I	HIC1	TSS1500	island	TSS1500-island	chr17:1952919-1962328	NA	NA
cg00364611	-0.128776	0.214368	-5.00856	9.2994e-07	4.75264e-05	4.20314	0.178177	0.306952	0.128776	14	90528870	F	II	KCNK13	1stExon	island	1stExon-island	chr14:90526696-90528951	NA	NA
cg11031701	-0.160664	0.215536	-4.99251	1.0043e-06	5.05008e-05	4.12884	0.170382	0.331047	0.160664	17	59478068	F	I	TBX2	Body	island	Body-island	chr17:59473060-59483266	NA	NA
cg20239740	-0.126745	0.212701	-4.98669	1.03266e-06	5.16443e-05	4.10194	0.177079	0.303825	0.126745	19	55690495	F	II	SYT5	5'UTR	island	5'UTR-island	chr19:55690182-55691623	NA	TRUE		rs71367160
cg16908860	-0.135662	0.237146	-4.98337	1.04919e-06	5.22663e-05	4.0866	0.199019	0.334681	0.135662	3	195270596	R	II	PPP1R2	TSS1500	shore	TSS1500-shore	chr3:195269553-195270363	NA	NA
cg08856601	-0.131522	0.219773	-4.96046	1.17035e-06	5.68206e-05	3.98108	0.182809	0.314331	0.131522	1	65730351	F	II	DNAJC6	TSS200	shore	TSS200-shore	chr1:65731411-65731849	NA	NA
cg00691999	-0.144042	0.210802	-4.93914	1.29524e-06	6.14704e-05	3.88321	0.17032	0.314362	0.144042	4	55094011	R	I	PDGFRA	TSS1500	shore	TSS1500-shore	chr4:55094321-55094593	NA	NA
cg03352287	-0.156881	0.222803	-4.93269	1.33546e-06	6.29622e-05	3.8537	0.178712	0.335593	0.156881	1	152488262	F	I	CRCT1	3'UTR	island	3'UTR-island	chr1:152487978-152488270	NA	NA
cg07842862	-0.130412	0.216046	-4.92963	1.35502e-06	6.36809e-05	3.83967	0.179394	0.309806	0.130412	2	73299145	R	II	SFXN5	TSS200	island	TSS200-island	chr2:73297630-73299155	NA	NA
cg26867890	-0.164947	0.197478	-4.92564	1.38086e-06	6.46361e-05	3.82145	0.15112	0.316067	0.164947	6	39692938	F	I	KIF6	Body	island	Body-island	chr6:39692743-39692966	NA	NA
cg19391276	-0.158371	0.227271	-4.92275	1.39989e-06	6.54189e-05	3.80824	0.182762	0.341132	0.158371	6	100055785	F	I	PRDM13	Body	island	Body-island	chr6:100055641-100055866	NA	TRUE		rs330840
cg08446692	-0.134736	0.205129	-4.9212	1.4102e-06	6.57675e-05	3.80115	0.167262	0.301998	0.134736	15	84034366	R	II		IGR	opensea	IGR-opensea		TRUE	TRUE
cg03790804	-0.150854	0.221974	-4.90084	1.55264e-06	7.09192e-05	3.70833	0.179578	0.330431	0.150854	3	197808169	F	I	LOC348840	TSS1500	island	TSS1500-island	chr3:197807029-197808734	TRUE	NA		rs9856722
cg05545672	-0.120667	0.232997	-4.90017	1.55754e-06	7.10953e-05	3.70529	0.199084	0.319751	0.120667	5	170739541	R	II		IGR	island	IGR-island	chr5:170735169-170739863	NA	NA
cg13045310	-0.119907	0.232478	-4.89288	1.61198e-06	7.3017e-05	3.67215	0.198778	0.318686	0.119907	6	69346003	F	II	BAI3	5'UTR	shore	5'UTR-shore	chr6:69345216-69345483	NA	NA			rs78836512
cg18244915	-0.159469	0.235096	-4.89171	1.62093e-06	7.32998e-05	3.66681	0.190277	0.349747	0.159469	19	37958453	R	II	ZNF569	TSS200	shore	TSS200-shore	chr19:37959852-37960615	NA	NA
cg24638326	-0.15131	0.234651	-4.87875	1.7229e-06	7.69283e-05	3.60798	0.192126	0.343435	0.15131	1	156893792	F	I	C1orf92	Body	island	Body-island	chr1:156893519-156894232	NA	TRUE		rs34327772
cg23895340	-0.123646	0.223893	-4.87051	1.79085e-06	7.93374e-05	3.57067	0.189143	0.312789	0.123646	2	176973275	R	II	HOXD11	Body	shore	Body-shore	chr2:176973427-176973718	NA	NA
cg01737100	-0.111336	0.227679	-4.86757	1.81578e-06	8.01928e-05	3.55734	0.196388	0.307724	0.111336	17	8230130	F	II		IGR	shore	IGR-shore	chr17:8230195-8230941	TRUE	TRUE
cg11731114	-0.145273	0.225022	-4.86673	1.82292e-06	8.04332e-05	3.55356	0.184193	0.329467	0.145273	10	8096064	F	II	FLJ45983	TSS1500	island	TSS1500-island	chr10:8091374-8098329	NA	NA
cg06854084	-0.133458	0.227069	-4.85585	1.91835e-06	8.37091e-05	3.50437	0.189561	0.323019	0.133458	10	101292507	F	II	NKX2-3	TSS200	island	TSS200-island	chr10:101292436-101292851	TRUE	NA
cg06173536	-0.12552	0.220224	-4.84274	2.03971e-06	8.77934e-05	3.44525	0.184948	0.310468	0.12552	1	235814462	F	II	GNG4	TSS1500	island	TSS1500-island	chr1:235814280-235814488	NA	NA		rs10159416
cg07561017	-0.160748	0.238849	-4.83644	2.10058e-06	8.99074e-05	3.41691	0.193671	0.354419	0.160748	12	48398056	R	I	COL2A1	1stExon	island	1stExon-island	chr12:48397889-48398731	NA	NA		rs11168349
cg23419635	-0.12445	0.22229	-4.83644	2.10059e-06	8.99074e-05	3.4169	0.187314	0.311764	0.12445	4	180980684	F	II		IGR	shore	IGR-shore	chr4:180979038-180980619	TRUE	NA
cg18813158	-0.136894	0.202991	-4.80405	2.4426e-06	0.000101121	3.27157	0.164518	0.301412	0.136894	4	85420311	F	I	NKX6-1	TSS1500	island	TSS1500-island	chr4:85417659-85420799	TRUE	TRUE		rs75271251
cg22826874	-0.125568	0.233006	-4.79933	2.49675e-06	0.000102774	3.25045	0.197716	0.323284	0.125568	3	142608218	F	II	PCOLCE2	TSS1500	island	TSS1500-island	chr3:142607195-142608229	TRUE	TRUE
cg07089056	-0.10904	0.229469	-4.79083	2.59714e-06	0.000105855	3.21248	0.198824	0.307864	0.10904	3	152746286	F	I		IGR	opensea	IGR-opensea		NA	TRUE
cg17214502	-0.146731	0.227424	-4.77597	2.78198e-06	0.000111847	3.14628	0.186186	0.332916	0.146731	4	4869172	F	II		IGR	island	IGR-island	chr4:4868440-4869173	NA	NA
cg23688411	-0.132413	0.214288	-4.77189	2.83494e-06	0.00011356	3.12812	0.177074	0.309487	0.132413	12	120907854	R	I	SFRS9	TSS1500	island	TSS1500-island	chr12:120906678-120907894	NA	NA
cg26759954	-0.132874	0.205881	-4.75927	3.00501e-06	0.000118832	3.07204	0.168537	0.301411	0.132874	6	13925420	F	I	RNF182	5'UTR	island	5'UTR-island	chr6:13925099-13925510	NA	NA
cg09958967	-0.131107	0.213266	-4.74198	3.25395e-06	0.000125893	2.99544	0.176418	0.307525	0.131107	2	27485780	R	II	SLC30A3	1stExon	island	1stExon-island	chr2:27484873-27488189	NA	NA
cg10492801	-0.127443	0.218178	-4.73475	3.36387e-06	0.000129278	2.96347	0.18236	0.309803	0.127443	17	59476859	F	I	TBX2	TSS1500	island	TSS1500-island	chr17:59473060-59483266	NA	NA		rs2286524
cg08813062	-0.128193	0.224081	-4.72879	3.45714e-06	0.000132131	2.93715	0.188053	0.316246	0.128193	2	175199576	F	I	SP9	TSS1500	island	TSS1500-island	chr2:175199463-175202639	NA	NA
cg11006995	-0.114361	0.218671	-4.72789	3.47153e-06	0.000132529	2.93315	0.18653	0.300891	0.114361	8	25902611	R	II	EBF2	TSS1500	island	TSS1500-island	chr8:25900562-25905842	NA	TRUE
cg12002589	-0.123563	0.223761	-4.72439	3.52769e-06	0.000134298	2.91772	0.189034	0.312597	0.123563	9	126785097	R	II	LHX2	Body	island	Body-island	chr9:126785021-126785225	NA	NA
cg22941646	-0.119912	0.224953	-4.72333	3.54478e-06	0.000134763	2.91307	0.191252	0.311165	0.119912	1	235814339	F	II	GNG4	TSS1500	island	TSS1500-island	chr1:235814280-235814488	NA	NA
cg19712965	-0.152239	0.221245	-4.71946	3.60823e-06	0.000136615	2.896	0.178459	0.330698	0.152239	1	244013006	F	I		IGR	island	IGR-island	chr1:244012712-244013245	NA	NA
cg12952271	-0.133428	0.20904	-4.68617	4.20079e-06	0.000153428	2.74976	0.17154	0.304968	0.133428	2	48757722	F	II		IGR	island	IGR-island	chr2:48757211-48757785	NA	NA
cg05897809	-0.110666	0.226275	-4.67248	4.47068e-06	0.000161036	2.6899	0.195173	0.305839	0.110666	14	37117862	R	II		IGR	shore	IGR-shore	chr14:37116188-37117628	NA	NA
cg20053158	-0.109846	0.225078	-4.65655	4.8057e-06	0.000170058	2.62044	0.194206	0.304052	0.109846	12	103351206	F	II	ASCL1	TSS1500	shore	TSS1500-shore	chr12:103351579-103352695	TRUE	NA
cg00181125	-0.115436	0.224664	-4.65307	4.8822e-06	0.000172013	2.60527	0.192221	0.307657	0.115436	12	22095182	F	II		IGR	island	IGR-island	chr12:22093954-22095357	NA	NA
cg12126857	-0.121168	0.22202	-4.65005	4.94939e-06	0.000173786	2.59213	0.187966	0.309134	0.121168	1	35384669	R	I		IGR	opensea	IGR-opensea		NA	TRUE
cg08630279	-0.158047	0.238785	-4.64671	5.0247e-06	0.000175722	2.57762	0.194367	0.352414	0.158047	19	37958346	R	I	ZNF569	TSS200	island	TSS200-island	chr19:37957726-37958390	NA	NA
cg16600829	-0.102266	0.227603	-4.63396	5.32278e-06	0.000183731	2.52225	0.198861	0.301128	0.102266	5	172756429	R	II	STC2	5'UTR	island	5'UTR-island	chr5:172754056-172757098	NA	NA
cg22028075	-0.149524	0.224105	-4.63328	5.33909e-06	0.000184103	2.51931	0.182082	0.331606	0.149524	4	6564820	F	I		IGR	island	IGR-island	chr4:6564751-6565185	NA	NA
cg03276408	-0.127395	0.214296	-4.62964	5.42754e-06	0.000186134	2.50353	0.178492	0.305887	0.127395	13	112712475	R	I		IGR	island	IGR-island	chr13:112709884-112712665	NA	NA
cg05471523	-0.12484	0.211989	-4.62794	5.46933e-06	0.000187265	2.49616	0.176904	0.301744	0.12484	3	43936093	F	I		IGR	opensea	IGR-opensea		TRUE	TRUE		rs34447622
cg15114672	-0.116708	0.21907	-4.62535	5.53349e-06	0.00018889	2.48496	0.18627	0.302978	0.116708	5	82766884	R	II	VCAN	TSS1500	shore	TSS1500-shore	chr5:82768387-82769268	NA	NA
cg02197293	-0.136497	0.219481	-4.62477	5.54818e-06	0.000189297	2.48241	0.181119	0.317616	0.136497	19	39523158	F	I	FBXO27	5'UTR	island	5'UTR-island	chr19:39522264-39523227	NA	NA	high-CpG:44214717-44215253	rs640126
cg00465841	-0.151323	0.231489	-4.61942	5.68349e-06	0.000192695	2.45927	0.18896	0.340284	0.151323	8	65494451	F	II	BHLHE22	1stExon	island	1stExon-island	chr8:65492935-65494452	NA	NA			rs75736211
cg24281071	-0.113767	0.230008	-4.61829	5.71242e-06	0.000193483	2.45439	0.198034	0.311801	0.113767	4	6473133	R	II	PPP2R2C	Body	island	Body-island	chr4:6472175-6474534	NA	TRUE
cg13372293	-0.121229	0.231553	-4.6146	5.80805e-06	0.000195805	2.43845	0.197482	0.318711	0.121229	2	203878778	F	II	NBEAL1	TSS1500	shore	TSS1500-shore	chr2:203879249-203879891	NA	NA
cg02202980	-0.14527	0.200896	-4.61086	5.90669e-06	0.000198311	2.42228	0.160068	0.305338	0.14527	3	119421868	F	I	C3orf15	5'UTR	island	5'UTR-island	chr3:119421855-119422334	NA	TRUE	high-CpG:120904555-120904623	rs7624404
cg19591056	-0.132639	0.222725	-4.6105	5.9161e-06	0.000198561	2.42075	0.185447	0.318087	0.132639	1	240254988	R	II	FMN2	TSS200	island	TSS200-island	chr1:240254959-240257063	NA	NA
cg27544219	-0.13053	0.221815	-4.60227	6.13914e-06	0.000204212	2.38521	0.18513	0.31566	0.13053	19	57078794	F	I	ZNF470	TSS200	island	TSS200-island	chr19:57078365-57079301	TRUE	NA
cg17067116	-0.121223	0.217197	-4.59931	6.22103e-06	0.000206351	2.37249	0.183127	0.30435	0.121223	7	28451011	F	II	CREB5	TSS1500	shore	TSS1500-shore	chr7:28448716-28450028	NA	NA
cg20797858	-0.129556	0.214573	-4.58856	6.5282e-06	0.000214219	2.32622	0.178162	0.307718	0.129556	6	99283304	F	I	POU3F2	1stExon	island	1stExon-island	chr6:99279317-99283842	NA	NA
cg16722964	-0.128984	0.219169	-4.58023	6.7764e-06	0.000220575	2.2904	0.182919	0.311902	0.128984	19	57078783	F	I	ZNF470	TSS200	island	TSS200-island	chr19:57078365-57079301	TRUE	NA
cg04626565	-0.120644	0.229843	-4.5645	7.26952e-06	0.000233386	2.22299	0.195937	0.316581	0.120644	16	79632784	F	II	MAF	1stExon	island	1stExon-island	chr16:79632619-79635537	NA	NA
cg05852231	-0.157818	0.243275	-4.55918	7.44404e-06	0.000237642	2.20023	0.198921	0.356738	0.157818	15	35087637	R	I	ACTC1	5'UTR	opensea	5'UTR-opensea		TRUE	TRUE
cg15873320	-0.11748	0.227758	-4.55379	7.62499e-06	0.00024224	2.17718	0.19474	0.312221	0.11748	20	4230374	R	I	ADRA1D	TSS1500	island	TSS1500-island	chr20:4228532-4230496	TRUE	NA		rs78523392
cg24126187	-0.152445	0.229264	-4.55119	7.71367e-06	0.000244254	2.16609	0.18642	0.338865	0.152445	3	46923546	F	I	PTH1R	5'UTR	island	5'UTR-island	chr3:46923265-46925182	TRUE	NA
cg10930156	-0.121684	0.216762	-4.54875	7.79802e-06	0.000246329	2.15566	0.182564	0.304247	0.121684	17	59477146	F	II	TBX2	TSS200	island	TSS200-island	chr17:59473060-59483266	NA	NA
cg09298466	-0.121564	0.222839	-4.54492	7.9319e-06	0.000249491	2.13933	0.188674	0.310238	0.121564	4	183370458	F	II	ODZ3	Body	island	Body-island	chr4:183369276-183370459	NA	NA
cg02282120	-0.137426	0.205884	-4.53387	8.33067e-06	0.000259038	2.09228	0.167261	0.304687	0.137426	14	77607975	R	I	ZDHHC22	5'UTR	island	5'UTR-island	chr14:77605885-77608304	TRUE	NA
cg20135247	-0.112682	0.224489	-4.53379	8.33369e-06	0.000259061	2.09193	0.19282	0.305502	0.112682	15	84034469	F	I		IGR	opensea	IGR-opensea		TRUE	TRUE
cg03470094	-0.120968	0.219517	-4.52761	8.56532e-06	0.000264543	2.06564	0.185519	0.306487	0.120968	5	172711061	F	II		IGR	island	IGR-island	chr5:172710765-172711062	NA	TRUE		rs62378338
cg26932779	-0.126961	0.230659	-4.51639	9.00139e-06	0.000274964	2.01803	0.194977	0.321938	0.126961	17	59476790	R	I	TBX2	TSS1500	island	TSS1500-island	chr17:59473060-59483266	NA	NA
cg03703707	-0.109728	0.22568	-4.5037	9.52058e-06	0.00028663	1.96427	0.194842	0.304569	0.109728	15	49255496	R	I	SHC4	5'UTR	island	5'UTR-island	chr15:49254984-49255564	TRUE	NA
cg16585306	-0.132149	0.209669	-4.49984	9.68396e-06	0.000290386	1.94796	0.172529	0.304678	0.132149	14	77607763	R	II	ZDHHC22	5'UTR	island	5'UTR-island	chr14:77605885-77608304	TRUE	NA
cg08031151	-0.116736	0.223302	-4.49762	9.77958e-06	0.000292377	1.93855	0.190494	0.30723	0.116736	3	138656471	R	II		IGR	shore	IGR-shore	chr3:138656627-138659107	NA	TRUE
cg23139473	-0.162122	0.230078	-4.4899	1.01177e-05	0.000300266	1.90597	0.184514	0.346637	0.162122	8	30890632	F	I	WRN	TSS200	opensea	TSS200-opensea		NA	NA	high-CpG:31010061-31010369
cg17977031	-0.114451	0.230713	-4.48234	1.04599e-05	0.000308163	1.8741	0.198547	0.312998	0.114451	17	37752834	R	I		IGR	island	IGR-island	chr17:37752823-37753247	NA	TRUE
cg26253438	-0.127293	0.216125	-4.48039	1.055e-05	0.000310037	1.86588	0.18035	0.307643	0.127293	1	203598623	R	I	ATP2B4	5'UTR	island	5'UTR-island	chr1:203598471-203598853	NA	TRUE
cg24934063	-0.116726	0.224887	-4.47431	1.08355e-05	0.000316866	1.8403	0.192082	0.308807	0.116726	7	121944173	R	I	FEZF1	1stExon	island	1stExon-island	chr7:121943867-121944538	NA	NA
cg13455717	-0.111002	0.220501	-4.47376	1.08615e-05	0.000317518	1.838	0.189304	0.300307	0.111002	1	235814365	F	II	GNG4	TSS1500	island	TSS1500-island	chr1:235814280-235814488	NA	NA
cg26258845	-0.124861	0.221397	-4.46827	1.11263e-05	0.000323312	1.81493	0.186306	0.311166	0.124861	2	207308087	F	II	ADAM23	TSS1500	shore	TSS1500-shore	chr2:207308266-207308907	TRUE	NA
cg11359984	-0.106898	0.223863	-4.46512	1.12813e-05	0.000326504	1.80167	0.193819	0.300718	0.106898	3	123603539	F	II	MYLK	TSS1500	island	TSS1500-island	chr3:123602588-123603540	NA	NA		rs79683785	rs73857544
cg12639990	-0.118725	0.228028	-4.4611	1.14819e-05	0.000330846	1.78479	0.194661	0.313385	0.118725	22	39239335	R	I	NPTXR	1stExon	island	1stExon-island	chr22:39239168-39240425	NA	NA
cg14014796	-0.122594	0.228412	-4.44752	1.21843e-05	0.000345866	1.72793	0.193957	0.316551	0.122594	2	45029977	R	I		IGR	island	IGR-island	chr2:45029728-45030035	NA	NA
cg27123533	-0.142305	0.206547	-4.44459	1.23417e-05	0.00034906	1.71564	0.166553	0.308857	0.142305	19	37958466	R	I	ZNF569	TSS200	shore	TSS200-shore	chr19:37959852-37960615	NA	NA
cg10847032	-0.131926	0.210893	-4.43972	1.26065e-05	0.000354712	1.69531	0.173816	0.305742	0.131926	5	142784522	R	II	NR3C1	TSS1500	island	TSS1500-island	chr5:142782071-142785071	TRUE	NA
cg12758636	-0.142152	0.238712	-4.42444	1.34744e-05	0.00037378	1.63157	0.198761	0.340913	0.142152	10	31609882	F	I	ZEB1	TSS200	island	TSS200-island	chr10:31607227-31610094	NA	NA
cg15732851	-0.174718	0.243872	-4.418	1.38575e-05	0.000381765	1.60475	0.194768	0.369487	0.174718	1	203598761	F	I	ATP2B4	5'UTR	island	5'UTR-island	chr1:203598471-203598853	NA	NA
cg00588720	-0.132173	0.219282	-4.414	1.41001e-05	0.000386844	1.58813	0.182135	0.314308	0.132173	16	89267826	R	I		IGR	island	IGR-island	chr16:89267823-89268087	NA	NA
cg01698298	-0.12447	0.224486	-4.3997	1.50021e-05	0.000405825	1.5288	0.189505	0.313975	0.12447	11	61062964	R	I	VWCE	TSS200	island	TSS200-island	chr11:61061751-61063063	TRUE	NA
cg06981439	-0.117757	0.221657	-4.39529	1.52913e-05	0.000411577	1.51053	0.188561	0.306319	0.117757	16	90114123	R	I	LOC100130015	TSS200	opensea	TSS200-opensea		TRUE	TRUE
cg27569040	-0.130979	0.227089	-4.395	1.53111e-05	0.000411953	1.5093	0.190278	0.321257	0.130979	12	103351855	R	II	ASCL1	5'UTR	island	5'UTR-island	chr12:103351579-103352695	TRUE	NA
cg09273641	-0.135979	0.237776	-4.36991	1.7063e-05	0.000446302	1.40569	0.199559	0.335539	0.135979	22	45403493	F	I	PHF21B	Body	island	Body-island	chr22:45403036-45406372	NA	NA	high-CpG:43782103-43782337
cg27492467	-0.128337	0.210113	-4.34507	1.89855e-05	0.000484253	1.30363	0.174045	0.302382	0.128337	4	6472445	F	I	PPP2R2C	Body	island	Body-island	chr4:6472175-6474534	NA	TRUE
cg01836044	-0.127608	0.222903	-4.34356	1.91092e-05	0.000486606	1.29742	0.18704	0.314648	0.127608	13	61989203	R	II	PCDH20	1stExon	opensea	1stExon-opensea		NA	NA
cg15737675	-0.123325	0.218681	-4.34193	1.92431e-05	0.000489026	1.29075	0.184021	0.307346	0.123325	19	32532614	R	II		IGR	opensea	IGR-opensea		NA	NA
cg18049030	-0.108073	0.224672	-4.33117	2.01502e-05	0.000506174	1.24673	0.194298	0.302371	0.108073	10	130073418	F	II		IGR	opensea	IGR-opensea		NA	NA
cg13506653	-0.150267	0.203423	-4.31574	2.15237e-05	0.00053195	1.18374	0.161191	0.311458	0.150267	4	54965863	F	I	GSX2	TSS1500	shore	TSS1500-shore	chr4:54966163-54968063	TRUE	NA
cg14637067	-0.128167	0.226412	-4.31307	2.177e-05	0.000536011	1.17287	0.190391	0.318558	0.128167	8	10874215	F	I	XKR6	Body	shore	Body-shore	chr8:10873324-10874174	TRUE	NA
cg24576620	-0.11138	0.228211	-4.30979	2.20768e-05	0.000541699	1.15951	0.196908	0.308289	0.11138	17	1957677	F	II	HIC1	TSS1500	island	TSS1500-island	chr17:1952919-1962328	NA	NA
cg06584494	-0.126	0.221234	-4.30089	2.29293e-05	0.00055693	1.12333	0.185823	0.311823	0.126	7	54614477	R	II	VSTM2A	Body	island	Body-island	chr7:54614052-54614797	TRUE	NA
cg13458212	-0.126839	0.22522	-4.27905	2.51567e-05	0.000597624	1.03482	0.189572	0.316412	0.126839	4	186456397	F	I	PDLIM3	Body	island	Body-island	chr4:186455983-186456864	TRUE	NA
cg04684656	-0.131097	0.23593	-4.27575	2.55106e-05	0.000604046	1.02149	0.199086	0.330182	0.131097	18	5630428	F	II		IGR	island	IGR-island	chr18:5628324-5630785	NA	NA
cg12082598	-0.124241	0.233571	-4.26262	2.6967e-05	0.000630842	0.968505	0.198654	0.322895	0.124241	17	47573230	R	I	NGFR	Body	island	Body-island	chr17:47572345-47575316	NA	NA
cg08575330	-0.128519	0.20993	-4.26197	2.70414e-05	0.000632061	0.965876	0.17381	0.30233	0.128519	2	175199828	F	I	SP9	1stExon	island	1stExon-island	chr2:175199463-175202639	NA	NA		rs56000618
cg12938003	-0.123859	0.220899	-4.25706	2.76081e-05	0.000642392	0.946089	0.186089	0.309948	0.123859	4	109092724	R	II	LOC641518	TSS1500	island	TSS1500-island	chr4:109092578-109092839	NA	NA
cg20062650	-0.156256	0.21563	-4.25542	2.77999e-05	0.000645664	0.939485	0.171715	0.327971	0.156256	11	43963907	R	I	LOC387763	TSS200	island	TSS200-island	chr11:43963626-43966048	NA	NA	high-CpG:43920385-43920785
cg12379948	-0.136195	0.210817	-4.24368	2.92091e-05	0.000670518	0.892318	0.17254	0.308735	0.136195	17	44896424	R	I	WNT3	TSS1500	island	TSS1500-island	chr17:44895800-44897025	TRUE	TRUE
cg13543854	-0.120535	0.219174	-4.23431	3.03836e-05	0.000690214	0.854722	0.185298	0.305833	0.120535	10	8095477	R	II	FLJ45983	TSS200	island	TSS200-island	chr10:8091374-8098329	NA	TRUE
cg20149973	-0.116407	0.218899	-4.22704	3.13243e-05	0.000705302	0.825647	0.186184	0.30259	0.116407	13	61989037	F	II	PCDH20	Body	opensea	Body-opensea		NA	NA
cg10529387	-0.137876	0.229757	-4.22488	3.16103e-05	0.000710093	0.816983	0.191007	0.328883	0.137876	3	112931194	F	I	BOC	TSS200	island	TSS200-island	chr3:112930437-112931506	TRUE	NA
cg10178263	-0.117218	0.2226	-4.21276	3.32554e-05	0.000737497	0.768619	0.189656	0.306874	0.117218	1	145473631	F	I	ANKRD34A	Body	island	Body-island	chr1:145472980-145474702	NA	NA
cg09021039	-0.127913	0.223902	-4.21219	3.33361e-05	0.000738756	0.76631	0.187952	0.315866	0.127913	22	45403893	R	II	PHF21B	Body	island	Body-island	chr22:45403036-45406372	NA	NA			rs9615002
cg10192047	-0.134535	0.218666	-4.20939	3.37286e-05	0.000744638	0.755155	0.180856	0.315391	0.134535	19	18722754	R	I	TMEM59L	TSS1500	island	TSS1500-island	chr19:18722358-18724001	NA	TRUE
cg00132108	-0.131859	0.231937	-4.201	3.4931e-05	0.000764727	0.721772	0.194879	0.326737	0.131859	5	36690657	F	II		IGR	island	IGR-island	chr5:36690207-36690658	NA	NA		rs79980596
cg02385791	-0.126349	0.224731	-4.19546	3.57486e-05	0.000777668	0.699727	0.189221	0.31557	0.126349	19	37960542	R	II	ZNF570	5'UTR	island	5'UTR-island	chr19:37959852-37960615	TRUE	NA
cg23444468	-0.12191	0.214619	-4.16917	3.98795e-05	0.000845403	0.595567	0.180357	0.302267	0.12191	3	56502054	F	II	ERC2	5'UTR	island	5'UTR-island	chr3:56501868-56502345	TRUE	NA		rs6807444
cg11752586	-0.134488	0.222664	-4.16751	4.0156e-05	0.000849992	0.588989	0.184866	0.319355	0.134488	2	149632599	R	II	KIF5C	TSS1500	shore	TSS1500-shore	chr2:149632682-149633882	NA	NA
cg04971362	-0.118782	0.224068	-4.15303	4.26382e-05	0.000888262	0.531885	0.190685	0.309467	0.118782	5	170738987	R	II	TLX3	3'UTR	island	3'UTR-island	chr5:170735169-170739863	NA	NA
cg16660274	-0.114905	0.225493	-4.15157	4.28963e-05	0.00089219	0.526138	0.1932	0.308105	0.114905	2	127976928	F	II		IGR	island	IGR-island	chr2:127976389-127977667	TRUE	NA
cg20250126	-0.110052	0.227561	-4.13701	4.55539e-05	0.000934061	0.46893	0.196631	0.306683	0.110052	4	26030677	F	I		IGR	island	IGR-island	chr4:26030420-26030692	TRUE	NA
cg13167052	-0.104365	0.225276	-4.13651	4.56489e-05	0.000935785	0.466949	0.195945	0.30031	0.104365	2	154334077	R	II	RPRM	3'UTR	shore	3'UTR-shore	chr2:154334449-154335458	NA	NA		rs75130874
cg23999695	-0.143251	0.20895	-4.12556	4.77543e-05	0.000968554	0.424048	0.16869	0.31194	0.143251	15	89943625	F	I		IGR	island	IGR-island	chr15:89942592-89943853	TRUE	TRUE
cg12053284	-0.118741	0.224361	-4.11406	5.00655e-05	0.00100327	0.379091	0.190989	0.30973	0.118741	18	40857256	R	II	SYT4	5'UTR	opensea	5'UTR-opensea		NA	NA
cg16705245	-0.107522	0.229046	-4.11051	5.07996e-05	0.00101487	0.365246	0.198828	0.30635	0.107522	2	180725637	R	II	ZNF385B	5'UTR	shore	5'UTR-shore	chr2:180725717-180726465	NA	NA
cg20680754	-0.107733	0.224612	-4.10881	5.1156e-05	0.00102079	0.358598	0.194335	0.302067	0.107733	19	37157721	F	II	ZNF461	1stExon	island	1stExon-island	chr19:37157632-37158119	NA	NA	high-CpG:41849558-41849584
cg19042136	-0.106837	0.227657	-4.0764	5.84029e-05	0.0011269	0.232654	0.197631	0.304468	0.106837	22	42949598	R	II	SERHL2	TSS1500	island	TSS1500-island	chr22:42949592-42950304	NA	NA
cg11595155	-0.126993	0.209251	-4.05491	6.3738e-05	0.00120535	0.149606	0.17356	0.300553	0.126993	19	37960414	R	I	ZNF570	5'UTR	island	5'UTR-island	chr19:37959852-37960615	TRUE	NA
cg22451233	-0.103631	0.22669	-4.04912	6.52513e-05	0.00122775	0.127321	0.197565	0.301196	0.103631	4	157892765	F	I	PDGFC	TSS1500	island	TSS1500-island	chr4:157892685-157893286	TRUE	NA	high-CpG:158111781-158112419
cg12314713	-0.133385	0.215216	-4.03913	6.79464e-05	0.00126592	0.0888892	0.177729	0.311114	0.133385	17	47074576	F	I	IGF2BP1	TSS200	island	TSS200-island	chr17:47072820-47076042	NA	NA	high-CpG:44429519-44429911
cg07677930	-0.102755	0.227886	-4.03323	6.95863e-05	0.00128969	0.0662482	0.199008	0.301762	0.102755	11	98892033	R	II	CNTN5	5'UTR	shore	5'UTR-shore	chr11:98891543-98891821	NA	NA
cg13442960	-0.114649	0.223864	-4.03247	6.98004e-05	0.00129288	0.0633321	0.191642	0.306291	0.114649	9	23821570	F	I	ELAVL2	5'UTR	island	5'UTR-island	chr9:23820691-23822135	NA	NA
cg21883802	-0.133913	0.226915	-4.02814	7.10295e-05	0.00130986	0.0467615	0.18928	0.323193	0.133913	14	92413706	R	I	FBLN5	5'UTR	island	5'UTR-island	chr14:92413581-92414324	TRUE	NA
cg19135706	-0.116409	0.222783	-4.02416	7.21795e-05	0.00132668	0.0315179	0.190067	0.306476	0.116409	5	57878390	R	II	RAB3C	TSS1500	shore	TSS1500-shore	chr5:57878725-57879177	NA	TRUE
cg09012633	-0.126733	0.232697	-4.0241	7.2198e-05	0.00132673	0.031275	0.19708	0.323813	0.126733	16	90114173	R	I	LOC100130015	TSS200	opensea	TSS200-opensea		TRUE	TRUE
cg18420512	-0.135305	0.204394	-4.02384	7.22738e-05	0.00132777	0.0302782	0.166367	0.301672	0.135305	7	128828982	R	I	SMO	5'UTR	island	5'UTR-island	chr7:128828333-128829366	TRUE	NA
cg17711717	-0.110904	0.228922	-4.01945	7.35637e-05	0.00134601	0.0134897	0.197753	0.308656	0.110904	9	34590391	F	II	CNTFR	TSS1500	island	TSS1500-island	chr9:34589113-34591978	NA	NA	high-CpG:34579589-34580799	rs3808874
cg16924337	-0.125266	0.23438	-4.01593	7.46157e-05	0.0013602	1.61514e-05	0.199175	0.324441	0.125266	6	153452724	F	I	RGS17	TSS1500	island	TSS1500-island	chr6:153450992-153452792	NA	NA		rs12174180
cg18253101	-0.132486	0.206896	-4.01318	7.54441e-05	0.00137082	-0.0104608	0.169662	0.302148	0.132486	19	709325	F	I	PALM	Body	island	Body-island	chr19:709129-709990	TRUE	NA
cg10000775	-0.123433	0.212545	-4.00531	7.78716e-05	0.00140539	-0.0405075	0.177855	0.301287	0.123433	4	186456556	R	II	PDLIM3	1stExon	island	1stExon-island	chr4:186455983-186456864	TRUE	NA
cg09987129	-0.146854	0.238728	-3.99869	7.99698e-05	0.00143268	-0.0657288	0.197456	0.344309	0.146854	6	167276419	R	I	RPS6KA2	TSS1500	island	TSS1500-island	chr6:167275720-167276626	TRUE	NA
cg13906377	-0.131733	0.212256	-3.99435	8.13736e-05	0.00145186	-0.0822346	0.175233	0.306966	0.131733	1	63792695	R	I		IGR	shelf	IGR-shelf	chr1:63795363-63796140	NA	NA
cg11025763	-0.125625	0.211864	-3.9924	8.20129e-05	0.00146036	-0.089656	0.176558	0.302182	0.125625	14	76819246	F	I		IGR	island	IGR-island	chr14:76819145-76819379	TRUE	TRUE
cg11686528	-0.139674	0.202043	-3.98738	8.36765e-05	0.00148268	-0.1087	0.162788	0.302462	0.139674	17	1083002	R	I	ABR	1stExon	island	1stExon-island	chr17:1082376-1083833	TRUE	NA
cg18996590	-0.133427	0.227403	-3.97596	8.75863e-05	0.0015342	-0.151997	0.189904	0.323331	0.133427	8	30890583	F	I	WRN	TSS200	opensea	TSS200-opensea		NA	NA	high-CpG:31010061-31010369
cg03884132	-0.115927	0.231559	-3.94271	9.99835e-05	0.00169638	-0.277442	0.198978	0.314905	0.115927	15	33009531	R	II	GREM1	TSS1500	island	TSS1500-island	chr15:33009530-33011696	NA	NA
cg06285925	-0.129635	0.229379	-3.93766	0.000102006	0.00172245	-0.296415	0.192945	0.322581	0.129635	17	1083491	R	I	ABR	5'UTR	island	5'UTR-island	chr17:1082376-1083833	TRUE	NA
cg11400401	-0.133613	0.211272	-3.92164	0.000108681	0.00180934	-0.356431	0.173721	0.307334	0.133613	6	28762552	F	I		IGR	opensea	IGR-opensea		NA	NA		rs56030816
cg22686854	-0.128297	0.233617	-3.92009	0.00010935	0.00181738	-0.362241	0.19756	0.325857	0.128297	2	79220029	F	II		IGR	shore	IGR-shore	chr2:79220192-79220592	NA	NA		rs80137674
cg13993336	-0.122803	0.228847	-3.90349	0.000116746	0.00190982	-0.424183	0.194334	0.317137	0.122803	5	140855482	R	II	PCDHGA4	Body	island	Body-island	chr5:140855386-140856620	TRUE	NA	high-CpG:140835615-140836434
cg15506157	-0.137	0.22519	-3.89814	0.000119228	0.00194167	-0.444084	0.186686	0.323686	0.137	7	139168484	F	I	KLRG2	TSS200	island	TSS200-island	chr7:139167480-139168712	TRUE	NA
cg12355180	-0.104163	0.225619	-3.86876	0.00013378	0.00211947	-0.553004	0.196344	0.300507	0.104163	1	220102013	R	II	SLC30A10	TSS200	island	TSS200-island	chr1:220101132-220102147	NA	NA	high-CpG:218168163-218168719
cg02320454	-0.130751	0.211126	-3.85881	0.00013908	0.0021829	-0.589732	0.174379	0.30513	0.130751	5	94956017	F	II	GPR150	1stExon	island	1stExon-island	chr5:94955630-94957244	TRUE	NA
cg07295964	-0.138768	0.210079	-3.8501	0.00014388	0.00223878	-0.621795	0.171078	0.309847	0.138768	5	175223982	F	I	CPLX2	5'UTR	island	5'UTR-island	chr5:175223609-175224679	TRUE	TRUE
cg17778441	-0.122052	0.214482	-3.83726	0.000151244	0.00232474	-0.668953	0.18018	0.302231	0.122052	19	37960107	F	I	ZNF570	5'UTR	island	5'UTR-island	chr19:37959852-37960615	TRUE	NA
cg03718824	-0.126708	0.219405	-3.8098	0.000168205	0.00252026	-0.769318	0.183794	0.310503	0.126708	18	5629683	R	I		IGR	island	IGR-island	chr18:5628324-5630785	TRUE	NA
cg27507687	-0.126949	0.233106	-3.80899	0.000168731	0.00252703	-0.772265	0.197427	0.324376	0.126949	3	48632484	R	I	COL7A1	Body	island	Body-island	chr3:48631882-48632901	NA	TRUE
cg02790177	-0.10528	0.227903	-3.76955	0.000196348	0.00282872	-0.915264	0.198315	0.303595	0.10528	10	122216372	R	II	PPAPDC1A	TSS200	island	TSS200-island	chr10:122216259-122217377	TRUE	NA
cg12118465	-0.109201	0.229206	-3.74965	0.000211848	0.00299378	-0.986879	0.198515	0.307716	0.109201	2	233497649	R	II	EFHD1	TSS1500	shore	TSS1500-shore	chr2:233497826-233499727	NA	NA		rs75852608
cg02164129	-0.125324	0.221514	-3.71657	0.000240201	0.00328901	-1.10518	0.186292	0.311616	0.125324	5	76926550	R	I	OTP	Body	island	Body-island	chr5:76925445-76926875	TRUE	TRUE
cg13436799	-0.108031	0.226335	-3.70647	0.000249547	0.00338652	-1.14111	0.195974	0.304004	0.108031	2	170218997	F	II	LRP2	1stExon	island	1stExon-island	chr2:170218314-170219203	NA	NA	high-CpG:169927229-169927393
cg23511613	-0.129132	0.231451	-3.67826	0.000277501	0.00366101	-1.241	0.195159	0.324291	0.129132	2	88752322	F	I	FOXI3	TSS1500	island	TSS1500-island	chr2:88751335-88752865	NA	NA
cg13368519	-0.103459	0.226911	-3.66302	0.000293805	0.00382856	-1.29467	0.197835	0.301294	0.103459	1	50893149	F	I		IGR	island	IGR-island	chr1:50892437-50893243	NA	NA
cg11064255	-0.114997	0.22897	-3.65789	0.000299491	0.00388397	-1.31268	0.196651	0.311648	0.114997	18	5629890	R	II		IGR	island	IGR-island	chr18:5628324-5630785	NA	NA
cg01445395	-0.102917	0.227119	-3.62961	0.000332748	0.00419451	-1.4116	0.198195	0.301111	0.102917	7	71217278	R	I		IGR	opensea	IGR-opensea		TRUE	NA
cg09376680	-0.115918	0.217511	-3.62037	0.000344352	0.0043033	-1.44378	0.184933	0.300851	0.115918	3	87040426	F	II	VGLL3	TSS200	island	TSS200-island	chr3:87039610-87040516	TRUE	NA
cg26001333	-0.105394	0.226304	-3.61182	0.000355424	0.00440698	-1.47348	0.196684	0.302078	0.105394	5	71403058	R	I	MAP1B	TSS200	island	TSS200-island	chr5:71402877-71404868	TRUE	NA	high-CpG:71438746-71439275
cg24924091	-0.114401	0.230781	-3.6063	0.000362741	0.00447339	-1.4926	0.198629	0.31303	0.114401	19	18900900	R	I	COMP	Body	island	Body-island	chr19:18899037-18902284	TRUE	TRUE
cg00665492	-0.124347	0.220355	-3.55288	0.000441335	0.00517903	-1.67645	0.185408	0.309755	0.124347	3	164914575	F	I	SLITRK3	TSS200	opensea	TSS200-opensea		NA	NA
cg11419456	-0.112578	0.221441	-3.54895	0.000447705	0.00523751	-1.68987	0.189801	0.302379	0.112578	19	37157861	F	I	ZNF461	TSS200	island	TSS200-island	chr19:37157632-37158119	NA	NA
cg16751938	-0.111809	0.224357	-3.54676	0.000451295	0.00526894	-1.69735	0.192934	0.304743	0.111809	2	75788295	F	II	FAM176A	5'UTR	island	5'UTR-island	chr2:75787717-75788312	TRUE	NA
cg02268229	-0.115769	0.231953	-3.52002	0.000497333	0.00566712	-1.78827	0.199416	0.315186	0.115769	4	141490037	R	I	UCP1	TSS200	island	TSS200-island	chr4:141489962-141490378	TRUE	NA
cg01697719	-0.127298	0.226559	-3.5172	0.000502443	0.00570832	-1.79784	0.190783	0.318081	0.127298	22	19754125	F	I	TBX1	Body	island	Body-island	chr22:19753312-19755013	NA	TRUE
cg14747563	-0.11324	0.218869	-3.50622	0.000522788	0.00587983	-1.83497	0.187043	0.300283	0.11324	5	134871962	R	I	NEUROG1	TSS1500	island	TSS1500-island	chr5:134870740-134872051	NA	NA
cg11566394	-0.104297	0.228901	-3.47666	0.00058145	0.00637004	-1.93437	0.199589	0.303886	0.104297	4	4856709	F	I		IGR	shore	IGR-shore	chr4:4858389-4858893	NA	NA
cg04970352	-0.115757	0.226235	-3.42301	0.00070397	0.00735937	-2.11284	0.193702	0.309459	0.115757	11	44327399	R	I	ALX4	Body	island	Body-island	chr11:44327240-44327932	TRUE	NA
cg17054969	-0.117323	0.221636	-3.39961	0.000764617	0.0078243	-2.18986	0.188663	0.305987	0.117323	12	48398374	F	I	COL2A1	TSS200	island	TSS200-island	chr12:48397889-48398731	NA	NA	high-CpG:46684525-46684660
cg15088000	-0.107888	0.223675	-3.35128	0.000905635	0.00887374	-2.34741	0.193354	0.301242	0.107888	19	40724308	F	I	TTC9B	TSS200	island	TSS200-island	chr19:40723104-40724389	TRUE	NA	high-CpG:45416102-45416165
cg07837556	-0.102968	0.226372	-3.26422	0.00122243	0.0110978	-2.62589	0.197433	0.300401	0.102968	4	118006750	R	I	TRAM1L1	TSS200	island	TSS200-island	chr4:118006538-118006859	TRUE	TRUE
cg12112529	-0.106978	0.224266	-3.19816	0.00152847	0.0131038	-2.83267	0.194201	0.301178	0.106978	10	118922736	R	I		IGR	island	IGR-island	chr10:118922351-118923520	NA	NA
cg26870584	-0.114344	0.225493	-3.1908	0.00156663	0.0133352	-2.85546	0.193357	0.307701	0.114344	6	75914046	R	I	COL12A1	5'UTR	shore	5'UTR-shore	chr6:75914705-75916387	TRUE	NA
cg09184730	-0.106065	0.223791	-3.06827	0.00234633	0.0179747	-3.22766	0.193982	0.300047	0.106065	6	167275834	R	I	RPS6KA2	TSS200	island	TSS200-island	chr6:167275720-167276626	TRUE	NA

## Sheet: S6
probe	pvalue	CS2_Minus_Others	adjust.p
cg25350899	1.64827e-06	-0.107793	1.74367e-05
cg06618740	1.75605e-17	-0.118376	2.36025e-15
cg00657094	7.86933e-09	-0.105264	1.25622e-07
cg15028578	6.6141e-08	-0.106565	9.0252e-07
cg18120323	3.40115e-11	-0.141868	8.34957e-10
cg15979171	5.0498e-05	-0.129151	0.000390355
cg24377150	1.07924e-15	-0.121796	7.76599e-14
cg02360367	3.20178e-16	-0.134056	2.69868e-14
cg21107210	3.50721e-07	-0.114017	4.19817e-06
cg14098223	3.23778e-07	-0.112543	3.90046e-06
cg13865934	2.3546e-07	-0.110612	2.90678e-06
cg23969554	1.3164e-07	-0.122287	1.7007e-06
cg17443753	2.61432e-05	-0.10549	0.000216141
cg09234698	4.23409e-05	-0.126354	0.000333429
cg27428051	1.27424e-10	-0.13465	2.81508e-09
cg26360953	1.59137e-18	-0.164736	2.99447e-16
cg27551706	1.93167e-16	-0.112921	1.77525e-14
cg18165065	4.24712e-15	-0.14867	2.53306e-13
cg22171607	2.12415e-08	-0.107777	3.1595e-07
cg11189357	7.9229e-15	-0.100751	4.38486e-13
cg04424119	7.92172e-16	-0.114353	5.93876e-14
cg26411522	1.35966e-11	-0.134636	3.58707e-10
cg04994795	5.28697e-11	-0.152115	1.24677e-09
cg13104185	3.08414e-06	-0.11062	3.09351e-05
cg19400316	2.22228e-11	-0.19027	5.6528e-10
cg27230594	2.81654e-11	-0.129087	7.03368e-10
cg20700740	1.04451e-10	-0.128395	2.34751e-09
cg23632432	3.10761e-05	-0.111028	0.000252896
cg04972459	2.39665e-14	-0.114344	1.16985e-12
cg19081470	1.43617e-10	-0.147209	3.13599e-09
cg15929771	8.43153e-07	-0.143228	9.413e-06
cg07838943	7.94573e-10	-0.130729	1.50569e-08
cg17824277	5.87879e-06	-0.139747	5.56935e-05
cg12654045	7.14409e-18	-0.115993	1.09739e-15
cg17479716	7.91593e-07	-0.160377	8.88614e-06
cg24931856	4.19119e-09	-0.102026	6.9758e-08
cg12141340	2.89805e-10	-0.110869	5.95335e-09
cg03517918	4.01305e-11	-0.118286	9.703e-10
cg04236915	1.85973e-13	-0.112735	7.27539e-12
cg07142131	5.6071e-07	-0.145881	6.47392e-06
cg18167160	1.19952e-07	-0.110627	1.56041e-06
cg06631999	3.01492e-11	-0.11176	7.48194e-10
cg00300879	5.42635e-15	-0.102442	3.15147e-13
cg10096100	2.81467e-15	-0.102396	1.78931e-13
cg12748890	4.7788e-19	-0.11573	1.16569e-16
cg03750567	1.57948e-14	-0.110312	8.05449e-13
cg00851518	1.12332e-13	-0.103581	4.6202e-12
cg10364249	3.78037e-18	-0.112528	6.34449e-16
cg22429121	3.28977e-22	-0.114837	2.21084e-19
cg22032528	1.18787e-14	-0.118616	6.24583e-13
cg06966245	6.54365e-14	-0.109437	2.84369e-12
cg00583861	8.78183e-16	-0.128808	6.49303e-14
cg20608783	2.60668e-05	-0.119025	0.000215604
cg00234370	2.96739e-15	-0.132375	1.87531e-13
cg26372517	6.21874e-20	-0.134399	1.98336e-17
cg01101380	4.88025e-19	-0.101079	1.17504e-16
cg14962509	1.13498e-05	-0.140855	0.000101615
cg11836212	2.30425e-09	-0.105696	4.01101e-08
cg02396836	1.11235e-05	-0.100316	9.97309e-05
cg14838566	1.20057e-09	-0.147622	2.19331e-08
cg15689121	0.000912639	-0.105108	0.00513589
cg03324654	3.47591e-07	-0.117351	4.16401e-06
cg26803725	5.92703e-09	-0.110442	9.63949e-08
cg09814029	7.99147e-10	-0.115117	1.51245e-08
cg16266893	1.42961e-08	-0.118959	2.18885e-07
cg24370375	3.70961e-16	-0.129316	3.05487e-14
cg12634306	5.87076e-07	-0.104156	6.75245e-06
cg17098103	6.58113e-06	-0.118254	6.1795e-05
cg01324543	2.56086e-07	-0.139072	3.14489e-06
cg07603685	8.92168e-14	-0.134457	3.77469e-12
cg04289036	6.25606e-17	-0.111418	6.86416e-15
cg12752420	2.03972e-18	-0.138834	3.74453e-16
cg00500789	9.67885e-19	-0.132907	1.97427e-16
cg11409022	3.0131e-15	-0.105219	1.8945e-13
cg10329345	0.000775617	-0.107444	0.00444489
cg13189207	1.71912e-09	-0.137365	3.06116e-08
cg20944964	4.5038e-13	-0.126978	1.6181e-11
cg26098401	7.56926e-09	-0.101288	1.21012e-07
cg10319709	6.21965e-12	-0.106348	1.76524e-10
cg11814539	1.53212e-08	-0.137444	2.33298e-07
cg24590395	9.48678e-08	-0.103235	1.25558e-06
cg15009232	3.20817e-06	-0.103752	3.20936e-05
cg11585605	2.26793e-05	-0.100442	0.000190176
cg22537280	3.56325e-12	-0.184746	1.06344e-10
cg20568390	1.67554e-11	-0.174294	4.34728e-10
cg00838829	4.97975e-11	-0.175421	1.18201e-09
cg20161095	9.96909e-09	-0.11514	1.57241e-07
cg19825277	1.14822e-09	-0.100719	2.108e-08
cg01021631	2.27283e-10	-0.164007	4.75978e-09
cg09684245	2.7147e-08	-0.104473	3.96372e-07
cg24496745	2.2916e-08	-0.103133	3.38536e-07
cg08123701	2.73601e-09	-0.105008	4.70061e-08
cg13691257	8.33488e-05	-0.119534	0.000614506
cg09509503	4.18724e-05	-0.123992	0.000330188
cg15553814	0.000334479	-0.100699	0.00211541
cg20160351	7.76621e-20	-0.171587	2.37621e-17
cg17502213	8.59556e-08	-0.115469	1.14792e-06
cg13443627	1.4039e-20	-0.115209	5.74286e-18
cg04863005	1.10741e-16	-0.105222	1.10547e-14
cg20593826	5.36064e-19	-0.111405	1.24532e-16
cg08731696	1.93881e-14	-0.107617	9.64512e-13
cg11157185	1.04178e-13	-0.123959	4.32503e-12
cg11540204	1.19557e-10	-0.160356	2.65452e-09
cg07363657	1.95314e-09	-0.127738	3.44364e-08
cg12131906	5.4656e-10	-0.148004	1.06521e-08
cg24052817	6.68115e-06	-0.141785	6.26014e-05
cg19267457	3.53015e-12	-0.103714	1.05565e-10
cg00463746	0.00130336	-0.102457	0.00698877
cg07906432	2.31963e-09	-0.134395	4.0324e-08
cg10977280	0.000199486	-0.105847	0.00134326
cg08036553	3.94386e-10	-0.13065	7.9138e-09
cg23818351	2.62589e-11	-0.140115	6.59698e-10
cg02995493	7.66644e-05	-0.112518	0.000569914
cg24496563	3.90783e-06	-0.139382	3.84716e-05
cg03143457	1.89899e-13	-0.144975	7.3982e-12
cg00147943	2.85195e-06	-0.103305	2.88328e-05
cg27516652	2.8412e-05	-0.123543	0.000233207
cg06436573	1.49255e-10	-0.116761	3.24592e-09
cg12658930	8.9724e-05	-0.104743	0.000656685
cg17987458	8.25251e-12	-0.105378	2.27195e-10
cg19412808	6.57577e-13	-0.108596	2.2819e-11
cg17888090	1.46513e-07	-0.150005	1.87834e-06
cg12302119	3.06903e-07	-0.124279	3.71084e-06
cg15553840	4.90713e-08	-0.161013	6.84996e-07
cg24311236	3.29752e-08	-0.143906	4.74838e-07
cg20141733	8.21443e-08	-0.133115	1.10093e-06
cg21273112	3.56862e-12	-0.148713	1.06462e-10
cg23589587	5.90501e-07	-0.137319	6.78666e-06
cg25339815	0.00111473	-0.100516	0.00611005
cg10241563	1.30653e-05	-0.142548	0.000115409
cg07163168	9.44534e-05	-0.112755	0.000687489
cg06446432	1.09352e-13	-0.10753	4.51247e-12
cg16926302	3.61909e-07	-0.119948	4.32178e-06
cg21604970	3.30986e-07	-0.123443	3.97903e-06
cg11188223	3.44163e-09	-0.130311	5.80558e-08
cg16058975	1.54475e-05	-0.12908	0.000134277
cg17011453	1.1128e-10	-0.12046	2.48836e-09
cg17879133	8.65224e-10	-0.128916	1.62716e-08
cg21609706	7.08026e-11	-0.121515	1.63321e-09
cg26542856	9.75995e-08	-0.152215	1.28766e-06
cg19627200	0.00107186	-0.100011	0.00590391
cg09892671	3.90286e-09	-0.111533	6.52655e-08
cg27586243	9.88679e-08	-0.12878	1.30326e-06
cg24859986	1.41335e-13	-0.148562	5.69789e-12
cg04401603	2.86731e-11	-0.11635	7.14153e-10
cg06533700	4.91429e-06	-0.145248	4.73367e-05
cg27565650	7.80179e-07	-0.100722	8.76979e-06
cg06712674	0.000211584	-0.119513	0.00141397
cg23036668	0.000152993	-0.109504	0.00106114
cg07922843	1.4019e-14	-0.124472	7.25708e-13
cg23080355	1.10494e-06	-0.103803	1.20654e-05
cg00931957	1.86603e-05	-0.118927	0.000159424
cg26267890	2.03034e-06	-0.107222	2.11077e-05
cg03900581	8.31365e-10	-0.165899	1.56791e-08
cg24601327	3.3432e-15	-0.108802	2.06838e-13
cg06099303	2.4862e-13	-0.100913	9.44154e-12
cg06975914	5.75211e-05	-0.108771	0.000439409
cg01566312	5.91307e-12	-0.187582	1.69098e-10
cg18645035	4.98443e-05	-0.113122	0.000385817
cg14072140	1.46961e-16	-0.200467	1.40196e-14
cg25969802	5.03823e-06	-0.126084	4.84004e-05
cg14378231	1.0865e-05	-0.114316	9.76108e-05
cg11403907	0.000782938	-0.118323	0.00448138
cg02927111	1.7265e-08	-0.150631	2.60735e-07
cg19251656	4.6639e-06	-0.119783	4.51559e-05
cg15545468	0.000113395	-0.111988	0.000809699
cg27544046	3.35824e-06	-0.112692	3.34305e-05
cg24593324	1.87684e-05	-0.133331	0.000160274
cg00903932	4.02451e-09	-0.129175	6.71805e-08
cg09078497	6.37896e-05	-0.112837	0.000483078
cg13563869	4.47792e-09	-0.104656	7.42062e-08
cg19863563	1.72026e-06	-0.108848	1.81243e-05
cg05802545	3.83859e-07	-0.118701	4.55858e-06
cg07243548	1.32918e-16	-0.103944	1.28924e-14
cg21161367	8.46591e-06	-0.132202	7.75953e-05
cg03884543	8.05595e-10	-0.102359	1.52389e-08
cg00177290	1.02987e-16	-0.172595	1.03888e-14
cg25320780	2.86998e-16	-0.1206	2.46596e-14
cg00961640	7.99074e-13	-0.141795	2.70557e-11
cg23737626	4.2858e-05	-0.121128	0.000336867
cg24105147	4.7516e-06	-0.138656	4.59342e-05
cg20243176	7.37049e-07	-0.118037	8.33102e-06
cg21576728	4.41072e-09	-0.101043	7.3173e-08
cg04608582	4.86962e-15	-0.122645	2.86349e-13
cg00934017	2.25087e-06	-0.107582	2.31858e-05
cg12400457	3.33627e-09	-0.135479	5.63922e-08
cg20274673	0.000182708	-0.106679	0.00124329
cg00356916	2.90526e-09	-0.119005	4.96318e-08
cg26678765	2.88505e-07	-0.10158	3.50414e-06
cg15469709	9.03213e-15	-0.107875	4.93203e-13
cg03847796	6.57379e-14	-0.15288	2.8535e-12
cg15071463	2.15229e-15	-0.112921	1.41114e-13
cg17466510	1.17297e-06	-0.132673	1.27454e-05
cg18026772	6.07145e-10	-0.12336	1.17326e-08
cg24002653	8.56783e-07	-0.129145	9.55524e-06
cg10321723	3.68194e-11	-0.109386	8.98322e-10
cg05803361	2.43997e-08	-0.128431	3.59045e-07
cg08917664	3.70136e-05	-0.113254	0.000295935
cg20437604	4.53282e-17	-0.108256	5.2088e-15
cg18515587	6.92337e-13	-0.101637	2.37949e-11
cg24480379	3.31247e-16	-0.102519	2.77333e-14
cg26065909	1.52177e-17	-0.126549	2.09781e-15
cg24486037	9.29018e-18	-0.121061	1.38192e-15
cg11820824	6.84127e-13	-0.114128	2.35665e-11
cg17488500	3.6538e-14	-0.112132	1.69866e-12
cg13380622	1.38605e-06	-0.153475	1.48697e-05
cg08640619	7.07389e-09	-0.126793	1.13623e-07
cg09476130	2.29538e-23	-0.115344	2.33471e-20
cg00099427	5.07766e-21	-0.102025	2.38866e-18
cg03685774	3.15477e-17	-0.114102	3.77509e-15
cg24340655	1.86748e-05	-0.104352	0.000159529
cg06436673	0.000369032	-0.108648	0.00230969
cg09168939	3.44633e-12	-0.205958	1.03428e-10
cg14181111	5.19639e-11	-0.107447	1.2284e-09
cg13104274	5.293e-17	-0.119406	5.94617e-15
cg18126802	8.78081e-12	-0.173275	2.4077e-10
cg25722073	1.76678e-12	-0.150645	5.59917e-11
cg24720132	7.0412e-05	-0.113722	0.000528392
cg20283505	3.10074e-15	-0.127485	1.93843e-13
cg17885794	8.76187e-06	-0.102988	8.01517e-05
cg08844913	3.64617e-05	-0.117875	0.000291989
cg11691825	5.21414e-05	-0.117821	0.000401888
cg06986584	1.67626e-07	-0.111526	2.12728e-06
cg01441127	4.39851e-14	-0.124178	1.99438e-12
cg14651210	5.23681e-14	-0.110881	2.32545e-12
cg22400420	3.60174e-11	-0.140183	8.80466e-10
cg12792264	2.73385e-08	-0.112745	3.98782e-07
cg23738345	0.000743434	-0.10637	0.00428099
cg01423098	3.99524e-05	-0.133471	0.000316674
cg24863175	0.00103675	-0.101299	0.00573316
cg03055271	9.37659e-11	-0.122999	2.12386e-09
cg15448056	3.44049e-18	-0.14438	5.90608e-16
cg23627149	5.20796e-10	-0.117431	1.02055e-08
cg19807836	0.00032388	-0.102188	0.00205494
cg08642771	3.8289e-10	-0.11808	7.70679e-09
cg07504763	8.28589e-05	-0.100849	0.000611194
cg06514727	0.00011755	-0.110128	0.000836427
cg19938167	0.000100111	-0.12422	0.00072474
cg10015974	0.000336408	-0.108905	0.00212708
cg10953312	1.21756e-09	-0.16843	2.22112e-08
cg20781516	1.00713e-09	-0.100435	1.86895e-08
cg19233001	6.78295e-10	-0.100511	1.30007e-08
cg22040867	5.78875e-07	-0.12373	6.66952e-06
cg07947930	1.28033e-18	-0.120677	2.50305e-16
cg00319312	7.3233e-11	-0.113901	1.68322e-09
cg03127388	4.19101e-15	-0.16725	2.50954e-13
cg02736228	3.45257e-18	-0.122715	5.90608e-16
cg08784911	1.39678e-18	-0.100523	2.68196e-16
cg13420366	1.81521e-15	-0.12381	1.21879e-13
cg13061767	5.63413e-05	-0.100935	0.000431208
cg17030628	2.32387e-05	-0.101285	0.000194521
cg15485859	3.63454e-15	-0.126031	2.2241e-13
cg14201291	1.66054e-05	-0.153029	0.000143447
cg23843022	1.8989e-08	-0.103549	2.84601e-07
cg07563180	0.000413237	-0.102427	0.0025478
cg24664351	0.00010562	-0.113916	0.000760531
cg06827501	1.08178e-14	-0.149698	5.79937e-13
cg00541303	8.80394e-11	-0.101076	2.00258e-09
cg05349089	1.75086e-12	-0.150572	5.55111e-11
cg23962746	8.6698e-09	-0.111917	1.37758e-07
cg22736624	2.82892e-06	-0.10624	2.8627e-05
cg01071185	1.38477e-05	-0.109879	0.000121525
cg19709585	1.84448e-16	-0.107254	1.70938e-14
cg01580568	6.83774e-16	-0.121752	5.20387e-14
cg08921300	3.90479e-06	-0.107147	3.84542e-05
cg11823253	1.03118e-13	-0.104279	4.28808e-12
cg25274263	1.99279e-10	-0.10877	4.2407e-09
cg27589988	3.66897e-06	-0.11643	3.62695e-05
cg03607708	2.39161e-08	-0.124626	3.52273e-07
cg26036678	3.84872e-09	-0.138095	6.44032e-08
cg05126581	4.20262e-05	-0.107664	0.000331228
cg13376246	3.07672e-06	-0.131598	3.08689e-05
cg17222143	5.25659e-06	-0.107193	5.03311e-05
cg27556492	1.73331e-15	-0.160324	1.16902e-13
cg21964391	2.24496e-06	-0.100235	2.31281e-05
cg19807237	8.96769e-08	-0.102239	1.19254e-06
cg09871265	0.000443909	-0.105218	0.00271058
cg07928232	1.1558e-06	-0.147877	1.2569e-05
cg24850334	5.54576e-15	-0.109092	3.21091e-13
cg05396156	6.48994e-18	-0.142752	1.0042e-15
cg24250684	4.01039e-06	-0.127178	3.93655e-05
cg03224396	2.75037e-05	-0.108913	0.000226592
cg17108958	4.33687e-16	-0.116662	3.48411e-14
cg03420013	7.80755e-10	-0.129312	1.48137e-08
cg15965383	6.11698e-12	-0.144657	1.74135e-10
cg13897222	1.22992e-12	-0.128975	4.03723e-11
cg16579981	5.23565e-11	-0.151789	1.23651e-09
cg11714406	0.000118276	-0.110535	0.000840881
cg12127048	3.14706e-05	-0.11115	0.000255784
cg12804063	4.50185e-11	-0.113916	1.07899e-09
cg05808246	4.18625e-09	-0.130739	6.96949e-08
cg16374906	7.57276e-05	-0.117476	0.000563506
cg14996408	2.99841e-19	-0.245278	7.83627e-17
cg08035638	1.59545e-06	-0.131769	1.69231e-05
cg00668515	2.49848e-17	-0.105871	3.15e-15
cg26165286	9.50679e-14	-0.106391	3.99306e-12
cg22945457	4.01672e-06	-0.105939	3.94224e-05
cg12653626	3.88453e-10	-0.165674	7.80515e-09
cg08705382	9.82544e-17	-0.120436	1.00481e-14
cg07502417	1.64979e-06	-0.10112	1.74503e-05
cg19125606	5.48915e-13	-0.132865	1.93154e-11
cg17898069	5.31181e-15	-0.100332	3.0921e-13
cg16365424	1.62459e-07	-0.121278	2.06693e-06
cg20783970	4.06327e-06	-0.112055	3.98481e-05
cg01819912	5.0957e-12	-0.179174	1.47177e-10
cg22531801	4.20966e-06	-0.104522	4.1139e-05
cg07022289	4.92773e-08	-0.144581	6.87362e-07
cg19596804	3.577e-13	-0.151606	1.31526e-11
cg14778267	7.97505e-05	-0.114094	0.000590523
cg00340127	8.36181e-11	-0.112398	1.9072e-09
cg03216635	8.75297e-05	-0.117683	0.00064275
cg27438690	8.86383e-08	-0.134207	1.17986e-06
cg26677288	0.000912474	-0.104028	0.00513535
cg15073147	3.11799e-10	-0.122938	6.36174e-09
cg17491339	0.000686775	-0.102656	0.00398952
cg14635303	2.64146e-07	-0.128732	3.23702e-06
cg17528245	4.12056e-08	-0.115681	5.8397e-07
cg09389557	6.40031e-09	-0.141853	1.03488e-07
cg07855242	3.71137e-18	-0.142822	6.24937e-16
cg17052675	6.42736e-18	-0.106429	9.99534e-16
cg00111778	4.07259e-11	-0.115545	9.82802e-10
cg22538712	1.65159e-12	-0.159611	5.26744e-11
cg04919425	9.80551e-05	-0.113624	0.000711365
cg14556323	5.16655e-06	-0.106998	4.95257e-05
cg02245918	6.80532e-06	-0.10342	6.36697e-05
cg16794961	7.97151e-09	-0.108907	1.27226e-07
cg17265300	0.000165273	-0.122574	0.00113876
cg23467659	0.000101206	-0.100787	0.000731618
cg27120405	1.41171e-08	-0.111663	2.16364e-07
cg15027050	6.50715e-08	-0.139685	8.89055e-07
cg17007164	1.23728e-10	-0.114022	2.73743e-09
cg20986935	2.86031e-14	-0.105351	1.35915e-12
cg03286742	2.22104e-07	-0.162574	2.75408e-06
cg17747635	9.53933e-09	-0.133028	1.50937e-07
cg11967721	0.000302578	-0.106818	0.00193957
cg22891707	7.93855e-08	-0.113145	1.06681e-06
cg23418968	4.5777e-07	-0.107718	5.36105e-06
cg00886669	9.90564e-14	-0.103271	4.1398e-12
cg23396070	1.75136e-06	-0.135818	1.84262e-05
cg09070191	1.19776e-09	-0.160339	2.18978e-08
cg04376360	1.32085e-06	-0.116474	1.42397e-05
cg19072083	6.86826e-08	-0.128104	9.34586e-07
cg09244277	7.32043e-05	-0.113088	0.00054673
cg03978143	4.04245e-05	-0.111064	0.000320079
cg15753546	1.10591e-05	-0.118919	9.92487e-05
cg06476438	7.71936e-12	-0.16048	2.14004e-10
cg23218363	2.75379e-06	-0.104699	2.79305e-05
cg11956908	4.83082e-08	-0.139407	6.761e-07
cg23391473	1.03217e-07	-0.130617	1.35655e-06
cg10528455	1.56347e-05	-0.117082	0.000135747
cg05360477	2.44132e-06	-0.110339	2.498e-05
cg19561076	1.18336e-09	-0.132068	2.16608e-08
cg08250187	1.1383e-12	-0.108652	3.75285e-11
cg26753208	1.03815e-09	-0.107748	1.92367e-08
cg17388024	3.2256e-06	-0.130011	3.22465e-05
cg18477166	2.87436e-09	-0.111378	4.91656e-08
cg25432336	1.35984e-08	-0.160921	2.09224e-07
cg27282397	8.30372e-08	-0.115008	1.11151e-06
cg01420491	8.51863e-07	-0.109752	9.5046e-06
cg00011239	1.24062e-14	-0.1098	6.50269e-13
cg16723488	8.67972e-16	-0.105994	6.43017e-14
cg16306978	3.11211e-13	-0.131655	1.16249e-11
cg25123895	3.9137e-13	-0.100589	1.4279e-11
cg23349726	8.47737e-17	-0.108723	8.82537e-15
cg27535214	4.48128e-08	-0.15603	6.30934e-07
cg03480346	0.000184915	-0.126724	0.00125615
cg12683068	1.07079e-09	-0.182155	1.97685e-08
cg22740783	1.27981e-07	-0.124327	1.65745e-06
cg27639613	1.04108e-14	-0.155586	5.60916e-13
cg22304799	4.43758e-19	-0.126242	1.09871e-16
cg01792430	1.31319e-09	-0.102812	2.38401e-08
cg14905577	1.61299e-08	-0.112111	2.4487e-07
cg11374596	2.76618e-06	-0.112365	2.80486e-05
cg20954219	3.66352e-09	-0.102627	6.15503e-08
cg13093380	0.000151184	-0.102664	0.00104994
cg21335012	3.60738e-15	-0.1011	2.21108e-13
cg20798460	1.89833e-08	-0.122388	2.84572e-07
cg22119676	4.021e-07	-0.112444	4.75197e-06
cg04707603	3.98535e-07	-0.116575	4.71739e-06
cg16165651	8.68055e-07	-0.101254	9.67235e-06
cg18968409	4.96935e-10	-0.112915	9.7812e-09
cg09518906	0.000254602	-0.108995	0.00166681
cg09386458	1.39226e-06	-0.106602	1.49341e-05
cg26986629	1.84055e-10	-0.125319	3.93675e-09
cg17866650	8.38526e-07	-0.108867	9.36273e-06
cg11973974	8.07856e-17	-0.134228	8.45698e-15
cg09578877	1.46417e-10	-0.123453	3.18882e-09
cg26354721	4.25632e-10	-0.165515	8.48198e-09
cg00870449	1.30502e-09	-0.102008	2.3709e-08
cg15491134	1.17771e-14	-0.108495	6.20319e-13
cg03639864	3.63097e-05	-0.116414	0.000290957
cg21931317	0.000771033	-0.107903	0.00442064
cg25792351	5.0595e-15	-0.100287	2.96126e-13
cg16236157	2.14277e-13	-0.152922	8.27511e-12
cg05335893	1.67589e-18	-0.138135	3.12229e-16
cg09567048	7.69148e-12	-0.15057	2.13388e-10
cg09759719	0.000520875	-0.106004	0.00312442
cg06995408	5.80823e-07	-0.101369	6.6887e-06
cg20853943	3.74021e-05	-0.106516	0.000298661
cg02160083	4.56074e-08	-0.140357	6.41161e-07
cg27456111	8.76793e-05	-0.109499	0.000643597
cg09044294	1.40071e-17	-0.135246	1.956e-15
cg25565504	8.23887e-06	-0.124357	7.58004e-05
cg15912010	1.89115e-05	-0.104044	0.000161259
cg06609051	3.56536e-16	-0.204333	2.94899e-14
cg14329860	1.09131e-12	-0.138046	3.60424e-11
cg10756457	1.4206e-15	-0.153495	9.86403e-14
cg15646463	4.27792e-05	-0.122239	0.000336318
cg08239893	1.16154e-10	-0.139747	2.58506e-09
cg11056234	0.000111705	-0.114279	0.00079925
cg07782112	0.000160539	-0.112467	0.00110847
cg05460486	2.30224e-15	-0.13557	1.50291e-13
cg19702762	8.89033e-05	-0.108764	0.000651629
cg03393769	1.77245e-09	-0.142494	3.14717e-08
cg27025722	5.78719e-18	-0.14126	9.15106e-16
cg21913376	3.29057e-12	-0.133918	9.92685e-11
cg05140065	0.000397325	-0.101236	0.0024622
cg14185860	6.2264e-15	-0.177376	3.53964e-13
cg22177451	3.00048e-11	-0.12574	7.451e-10
cg10894063	4.9118e-08	-0.109768	6.85521e-07
cg24663419	1.68323e-10	-0.12832	3.62604e-09
cg19497082	7.98222e-08	-0.108274	1.07191e-06
cg14170043	1.7543e-15	-0.116082	1.18106e-13
cg25885042	3.79102e-07	-0.127679	4.50493e-06
cg00554260	4.9633e-05	-0.10188	0.000384576
cg06942727	9.49163e-11	-0.13458	2.14733e-09
cg10808195	6.59374e-05	-0.105819	0.000497791
cg20739504	2.29423e-09	-0.115692	3.9982e-08
cg11228136	2.32713e-09	-0.105687	4.0443e-08
cg14209730	7.5728e-06	-0.103479	7.01957e-05
cg00018198	8.29047e-15	-0.150921	4.56813e-13
cg18759732	2.25359e-12	-0.131696	6.98327e-11
cg04749740	4.89999e-09	-0.122229	8.0809e-08
cg27169860	1.41965e-14	-0.111224	7.31878e-13
cg07103068	0.000212639	-0.11449	0.00142026
cg04941313	0.000793031	-0.105633	0.00452813
cg11612040	4.77614e-05	-0.121471	0.000371797
cg01085569	0.000438362	-0.120231	0.00268062
cg21915998	0.00064598	-0.100534	0.00377878
cg21711827	4.77716e-06	-0.131226	4.61517e-05
cg16627836	3.95312e-13	-0.107912	1.44089e-11
cg04157272	1.98294e-06	-0.119883	2.06492e-05
cg23817627	1.67761e-12	-0.100719	5.33903e-11
cg22615730	1.10495e-20	-0.150504	4.75241e-18
cg05155595	3.37327e-16	-0.10857	2.81797e-14
cg08792812	2.87094e-17	-0.106777	3.52512e-15
cg23921196	6.79518e-06	-0.131884	6.35986e-05
cg04940582	1.21868e-05	-0.128976	0.000108361
cg11309785	9.13881e-14	-0.141833	3.8514e-12
cg21918313	2.28791e-07	-0.106973	2.83141e-06
cg08860346	1.42561e-06	-0.118609	1.5257e-05
cg03455713	2.62358e-08	-0.116786	3.83962e-07
cg17961381	6.46629e-09	-0.13319	1.0451e-07
cg01477361	2.20983e-05	-0.120765	0.000185822
cg03027227	1.45839e-06	-0.10777	1.55746e-05
cg04011469	4.58954e-16	-0.170851	3.65551e-14
cg05973555	5.25956e-06	-0.131922	5.03467e-05
cg03599774	1.35968e-05	-0.121865	0.000119571
cg07002540	3.6968e-21	-0.130577	1.79516e-18
cg04213390	4.70883e-20	-0.100955	1.58225e-17
cg21272843	4.34761e-13	-0.100815	1.56797e-11
cg26337070	4.82599e-15	-0.110627	2.84005e-13
cg02683577	3.25086e-07	-0.121686	3.91465e-06
cg25241038	4.79641e-09	-0.103365	7.9205e-08
cg04260584	1.46396e-19	-0.160716	4.14796e-17
cg10441034	1.68882e-08	-0.148261	2.55609e-07
cg14552010	4.87038e-13	-0.102724	1.73819e-11
cg22092126	5.27535e-06	-0.112064	5.04787e-05
cg14445389	5.37606e-15	-0.132136	3.12709e-13
cg24553235	3.90844e-07	-0.121937	4.63422e-06
cg24057718	7.47986e-06	-0.11442	6.9454e-05
cg14013053	0.000399996	-0.102616	0.00247692
cg00118158	1.07901e-11	-0.180984	2.90572e-10
cg17596577	2.09014e-06	-0.125764	2.16755e-05
cg11371382	2.05817e-10	-0.191158	4.36528e-09
cg11428546	5.74638e-07	-0.110331	6.62967e-06
cg12594615	8.40427e-08	-0.106997	1.12417e-06
cg04623297	6.59863e-06	-0.146916	6.19129e-05
cg03095773	1.48692e-10	-0.121716	3.23461e-09
cg15122966	1.22986e-11	-0.13398	3.27445e-10
cg16759813	6.06537e-05	-0.123329	0.00046114
cg20608075	1.61197e-07	-0.145876	2.05308e-06
cg05245416	1.23851e-06	-0.140036	1.34091e-05
cg14074305	7.76622e-06	-0.117105	7.18294e-05
cg00705730	2.94427e-08	-0.133529	4.27157e-07
cg23599385	2.26693e-11	-0.131276	5.75665e-10
cg27431625	1.73479e-17	-0.168741	2.34004e-15
cg07444054	7.62981e-06	-0.139513	7.06894e-05
cg12968800	5.55042e-06	-0.124594	5.28687e-05
cg07583848	0.000547913	-0.103002	0.00326523
cg24761668	6.79632e-07	-0.103449	7.72727e-06
cg01170129	7.98587e-18	-0.123226	1.19499e-15
cg05979619	8.67532e-21	-0.151384	3.89121e-18
cg09234973	1.35061e-11	-0.162687	3.56566e-10
cg25758828	2.52595e-20	-0.150306	9.45887e-18
cg10717189	3.26344e-20	-0.135007	1.1532e-17
cg05617002	5.72979e-11	-0.114829	1.3431e-09
cg23260456	0.00128893	-0.105783	0.00692225
cg10815253	5.2065e-07	-0.156608	6.04198e-06
cg27637303	6.12211e-11	-0.101015	1.42706e-09
cg07306414	1.89444e-06	-0.122227	1.97686e-05
cg20460227	1.14245e-12	-0.110089	3.76489e-11
cg20925841	0.00418552	-0.112553	0.0192424
cg07412254	6.19943e-20	-0.109516	1.98336e-17
cg17204557	4.50033e-18	-0.10956	7.316e-16
cg25334934	5.09413e-10	-0.147174	1.00163e-08
cg17851725	3.78029e-12	-0.131285	1.12154e-10
cg02994923	2.20066e-12	-0.101918	6.83977e-11
cg20230416	2.10932e-15	-0.11558	1.38668e-13
cg00295259	1.56839e-10	-0.113723	3.39906e-09
cg20178603	2.72464e-07	-0.124879	3.33027e-06
cg13360395	8.56844e-08	-0.1082	1.14451e-06
cg05049825	0.000755602	-0.101435	0.00434273
cg03321349	5.13456e-10	-0.144666	1.008e-08
cg13450196	1.38435e-07	-0.118577	1.78297e-06
cg09961427	0.000733793	-0.105468	0.0042313
cg18368599	8.73195e-19	-0.146289	1.83586e-16
cg16597778	5.18634e-09	-0.105071	8.50655e-08
cg06974672	7.47302e-10	-0.101846	1.4222e-08
cg11239489	4.28081e-06	-0.112023	4.178e-05
cg08790807	5.12887e-17	-0.115193	5.7964e-15
cg22247748	5.9773e-12	-0.118929	1.7061e-10
cg22977481	4.44814e-13	-0.100291	1.60116e-11
cg07319315	2.76133e-19	-0.114412	7.31829e-17
cg27450167	7.98067e-07	-0.127651	8.95215e-06
cg05194412	6.66078e-06	-0.106522	6.24261e-05
cg05853130	4.89566e-08	-0.103527	6.83776e-07
cg25498731	6.1657e-11	-0.130315	1.43678e-09
cg20806296	8.28533e-07	-0.126957	9.26627e-06
cg08074321	1.44674e-08	-0.131878	2.21192e-07
cg22742060	3.06042e-12	-0.159234	9.29363e-11
cg14927712	4.16558e-14	-0.114597	1.90483e-12
cg06382546	2.57222e-08	-0.156923	3.76591e-07
cg24878483	8.28704e-06	-0.113659	7.61598e-05
cg11038054	1.72747e-11	-0.125541	4.46663e-10
cg04458023	1.76e-06	-0.136084	1.85094e-05
cg11703179	0.000133076	-0.100544	0.000934976
cg25742300	7.63216e-06	-0.140524	7.07025e-05
cg16307965	2.34598e-06	-0.137788	2.4093e-05
cg23498755	9.60603e-18	-0.142799	1.41492e-15
cg17600630	1.1115e-08	-0.102341	1.73786e-07
cg25026949	1.89011e-06	-0.160975	1.97398e-05
cg00016324	1.82507e-14	-0.167203	9.1763e-13
cg17056048	4.09796e-17	-0.146497	4.75996e-15
cg07409629	2.10376e-06	-0.14742	2.18047e-05
cg12058385	1.70296e-06	-0.11094	1.79622e-05
cg08820401	1.3683e-09	-0.1537	2.4739e-08
cg27492839	7.11441e-09	-0.139175	1.1425e-07
cg27480444	1.92545e-12	-0.120112	6.06127e-11
cg00339740	6.0457e-05	-0.109434	0.000459691
cg07780074	6.67013e-17	-0.114487	7.2237e-15
cg11299873	1.80487e-11	-0.106404	4.65554e-10
cg08187814	2.44456e-13	-0.116425	9.30688e-12
cg23812660	1.31137e-07	-0.114896	1.69507e-06
cg18192987	7.30201e-08	-0.110817	9.88147e-07
cg19353947	4.18386e-12	-0.119657	1.23108e-10
cg01377459	1.35963e-12	-0.165872	4.42443e-11
cg12058875	0.000138833	-0.101522	0.000972061
cg22282764	3.33607e-06	-0.130228	3.32318e-05
cg24536827	1.82182e-17	-0.139918	2.42699e-15
cg07931608	2.83574e-05	-0.137377	0.000232836
cg02708185	1.70656e-06	-0.141059	1.79951e-05
cg15983072	1.65549e-11	-0.123338	4.30342e-10
cg26302190	2.25957e-08	-0.162826	3.34132e-07
cg19015537	3.15633e-15	-0.178774	1.9634e-13
cg18961501	1.30378e-08	-0.134161	2.01092e-07
cg17730764	8.76906e-14	-0.121655	3.72057e-12
cg12226948	1.25425e-16	-0.189369	1.23219e-14
cg07081093	0.000232516	-0.101183	0.00153787
cg27223882	1.60119e-06	-0.122108	1.69816e-05
cg05977696	4.70094e-06	-0.123676	4.54912e-05
cg17346647	4.98584e-06	-0.122793	4.79523e-05
cg26852477	0.000192152	-0.118051	0.00129957
cg04098051	1.92051e-14	-0.186292	9.56669e-13
cg12817107	0.000100623	-0.104857	0.00072817
cg18188916	6.4064e-07	-0.104607	7.32043e-06
cg13809915	1.19395e-08	-0.137505	1.85444e-07
cg00232831	1.15999e-13	-0.109602	4.75547e-12
cg00897796	9.02514e-05	-0.101899	0.000660224
cg07053546	2.15868e-12	-0.13014	6.71679e-11
cg27445931	1.64008e-07	-0.118823	2.08347e-06
cg11460364	1.05357e-07	-0.110632	1.38322e-06
cg23246095	1.17354e-14	-0.141902	6.18556e-13
cg13292082	3.24495e-08	-0.123305	4.67985e-07
cg17789713	9.85779e-11	-0.107568	2.22615e-09
cg05209768	1.00667e-12	-0.141828	3.35118e-11
cg09019635	5.29349e-18	-0.109736	8.45924e-16
cg09249028	1.25714e-07	-0.11265	1.63001e-06
cg22955798	0.000392637	-0.101616	0.00243696
cg16631432	5.67033e-05	-0.110508	0.00043369
cg20784295	3.55028e-06	-0.101327	3.52072e-05
cg17675712	1.98382e-07	-0.121435	2.48408e-06
cg18866212	1.30425e-13	-0.111318	5.28925e-12
cg26950369	1.42591e-07	-0.157459	1.83431e-06
cg26372498	5.46607e-05	-0.111848	0.000419559
cg09675299	3.26973e-06	-0.138832	3.26401e-05
cg08774104	7.0344e-07	-0.112104	7.97748e-06
cg17836141	5.40899e-07	-0.104607	6.26248e-06
cg24522085	5.24634e-15	-0.177438	3.0611e-13
cg05336056	3.66895e-05	-0.103288	0.000293719
cg22972248	4.29875e-06	-0.111379	4.19443e-05
cg08471173	8.20157e-08	-0.138963	1.0994e-06
cg07084019	1.81813e-05	-0.105921	0.000155702
cg26154047	8.32255e-06	-0.128923	7.64582e-05
cg15638366	4.01453e-16	-0.123633	3.26877e-14
cg27308218	3.09986e-07	-0.121045	3.74632e-06
cg19565738	2.43849e-14	-0.157363	1.18184e-12
cg08426898	2.25508e-19	-0.132195	6.06197e-17
cg17784503	1.36194e-09	-0.14562	2.46419e-08
cg15754878	2.35511e-09	-0.146046	4.0882e-08
cg09579094	4.46268e-07	-0.11916	5.23857e-06
cg01454638	1.07499e-08	-0.123595	1.68392e-07
cg18588441	0.00013648	-0.107634	0.000956976
cg18881440	2.48119e-05	-0.118477	0.00020629
cg18527971	1.393e-08	-0.142081	2.13846e-07
cg01928206	4.36219e-08	-0.111597	6.16241e-07
cg21473651	1.31078e-08	-0.136127	2.02089e-07
cg22451100	3.74707e-07	-0.10485	4.45857e-06
cg25268435	2.24051e-21	-0.159557	1.1711e-18
cg25205801	9.4327e-06	-0.117147	8.57361e-05
cg00024192	2.32488e-07	-0.114141	2.87386e-06
cg13773959	7.00809e-11	-0.172482	1.62004e-09
cg19821128	5.87712e-07	-0.147682	6.75873e-06
cg13254518	7.46674e-07	-0.100563	8.42715e-06
cg06038944	9.76203e-11	-0.183544	2.20585e-09
cg12875548	2.49626e-05	-0.116699	0.000207314
cg09532840	0.000413021	-0.112682	0.00254668
cg20562586	0.000192647	-0.105633	0.0013025
cg01708977	0.000409937	-0.10083	0.00253035
cg18990365	3.01001e-12	-0.110615	9.16123e-11
cg15851696	0.000338332	-0.113516	0.00213781
cg06676119	2.1995e-05	-0.127933	0.000185057
cg08977931	0.000139419	-0.10278	0.000975806
cg27625719	0.000389501	-0.106485	0.00242069
cg08817353	3.96642e-05	-0.108986	0.000314537
cg02224329	2.04459e-07	-0.162903	2.55465e-06
cg27504460	4.68091e-06	-0.101747	4.5309e-05
cg08778148	2.16197e-10	-0.112162	4.56202e-09
cg02464901	1.0252e-05	-0.126325	9.25346e-05
cg04810745	6.95357e-10	-0.108513	1.33007e-08
cg09305096	6.1354e-08	-0.136687	8.42392e-07
cg07791987	0.000333785	-0.109638	0.00211138
cg04322162	6.45369e-05	-0.112338	0.000488099
cg16947583	6.34168e-07	-0.101898	7.25198e-06
cg13944644	6.60661e-12	-0.163484	1.86028e-10
cg10444255	1.14712e-05	-0.116893	0.000102617
cg23886009	7.17742e-07	-0.129222	8.12742e-06
cg01385959	9.6013e-06	-0.125976	8.71948e-05
cg21926118	1.09274e-17	-0.158186	1.5817e-15
cg12973803	1.66045e-11	-0.181605	4.3111e-10
cg03134230	1.41161e-09	-0.120599	2.54245e-08
cg25981329	2.99159e-12	-0.163043	9.11043e-11
cg00397714	0.000226636	-0.101908	0.00150374
cg22742965	5.08599e-05	-0.127851	0.000392942
cg02533035	2.64733e-05	-0.137593	0.000218683
cg23273866	8.71046e-09	-0.158799	1.38345e-07
cg20197814	3.23298e-07	-0.131665	3.89541e-06
cg07588439	8.45496e-15	-0.134171	4.64178e-13
cg02833180	0.000271771	-0.112044	0.0017657
cg06226703	5.96093e-18	-0.107329	9.38634e-16
cg16797514	9.41159e-06	-0.101753	8.55648e-05
cg15247069	2.57969e-05	-0.105718	0.000213512
cg01020368	5.11627e-08	-0.138977	7.11025e-07
cg12603369	3.13871e-14	-0.116485	1.4756e-12
cg19047158	2.84762e-11	-0.13236	7.10422e-10
cg24609884	0.000313169	-0.107391	0.0019978
cg09950920	5.26016e-12	-0.160284	1.51752e-10
cg15774334	3.33461e-13	-0.118294	1.23701e-11
cg14992768	4.46142e-10	-0.142963	8.86385e-09
cg15506036	4.55929e-10	-0.166223	9.03789e-09
cg06740209	1.75616e-07	-0.123702	2.22006e-06
cg22036003	4.79485e-12	-0.150418	1.39182e-10
cg04240980	0.000758598	-0.103058	0.00435797
cg12678421	6.79394e-10	-0.134268	1.30185e-08
cg25817111	6.26533e-10	-0.102055	1.20732e-08
cg25300234	0.000389333	-0.103805	0.00242006
cg01156373	1.57135e-08	-0.151048	2.38934e-07
cg22656677	1.1375e-07	-0.15524	1.48538e-06
cg05730975	1.3767e-06	-0.100239	1.47861e-05
cg23429036	3.50328e-10	-0.103944	7.09212e-09
cg05232118	4.1539e-05	-0.12451	0.000328041
cg08353938	0.000311837	-0.100527	0.00199095
cg03431727	3.45182e-06	-0.108571	3.4285e-05
cg21644914	2.44454e-06	-0.108822	2.50096e-05
cg11840104	1.39905e-06	-0.144824	1.49984e-05
cg17454298	1.9252e-09	-0.102191	3.39999e-08
cg13716409	1.05133e-05	-0.102677	9.46885e-05
cg12674975	2.55804e-05	-0.10608	0.000211883
cg23330668	6.30393e-06	-0.108582	5.93773e-05
cg04133502	4.09422e-05	-0.12135	0.00032377
cg11132534	4.5325e-10	-0.105287	8.98952e-09
cg07502050	5.24251e-16	-0.128702	4.10607e-14
cg13502823	1.8978e-05	-0.132377	0.000161753
cg06523618	7.96361e-10	-0.128146	1.5087e-08
cg08401872	5.80198e-09	-0.109555	9.44428e-08
cg07934818	3.54444e-08	-0.141859	5.07385e-07
cg11123644	2.22031e-05	-0.101102	0.000186599
cg14674720	0.000281495	-0.10489	0.00181992
cg05499499	6.54265e-16	-0.130268	5.0046e-14
cg25806491	0.000755478	-0.103044	0.00434237
cg11705543	5.32059e-06	-0.150739	5.08727e-05
cg07205085	7.648e-06	-0.135598	7.08317e-05
cg23689579	1.31525e-06	-0.159725	1.41889e-05
cg19702176	4.24836e-06	-0.129811	4.14957e-05
cg05318546	0.000437716	-0.103449	0.00267723
cg19406878	7.42745e-07	-0.132319	8.38783e-06
cg07331478	1.08661e-06	-0.145019	1.18894e-05
cg01415058	1.17454e-06	-0.147052	1.27606e-05
cg02550257	7.74509e-07	-0.151041	8.71126e-06
cg09004195	0.000100664	-0.101598	0.000728397
cg13364311	3.85584e-07	-0.178605	4.57618e-06
cg00335735	9.25287e-12	-0.123359	2.52427e-10
cg03850035	1.79646e-11	-0.100204	4.63703e-10
cg19245120	6.08542e-08	-0.101481	8.35987e-07
cg26294037	0.000114345	-0.103056	0.00081586
cg00308594	6.72495e-07	-0.12202	7.65422e-06
cg01809895	1.7516e-05	-0.114685	0.00015061
cg18067096	1.32627e-09	-0.115991	2.40486e-08
cg09835085	1.43247e-16	-0.124591	1.37001e-14
cg02831419	6.38975e-14	-0.129801	2.78808e-12
cg00694520	3.12189e-13	-0.128935	1.16557e-11
cg21561492	1.99102e-17	-0.140025	2.63267e-15
cg05986623	5.0829e-09	-0.140514	8.34781e-08
cg13295660	1.0011e-14	-0.120929	5.417e-13
cg15930703	6.79647e-06	-0.128192	6.36027e-05
cg05629278	1.28198e-12	-0.126567	4.1862e-11
cg01256369	1.45777e-05	-0.126376	0.000127304
cg25299371	2.48332e-06	-0.13469	2.5365e-05
cg26891099	8.99108e-06	-0.11329	8.20889e-05
cg03426602	1.66411e-05	-0.101057	0.000143673
cg04774103	3.35563e-10	-0.124231	6.8097e-09
cg27209571	3.03887e-12	-0.118307	9.23788e-11
cg27232569	3.05455e-17	-0.103597	3.68415e-15
cg06109482	3.82571e-18	-0.100787	6.39898e-16
cg23843180	1.03416e-17	-0.153038	1.50559e-15
cg08956157	1.50842e-10	-0.173906	3.2757e-09
cg21584979	3.70048e-05	-0.10696	0.000295927
cg14302625	5.08674e-09	-0.121885	8.35228e-08
cg26946092	1.7443e-08	-0.103952	2.63106e-07
cg17793354	5.18031e-11	-0.115306	1.22575e-09
cg15976283	2.29115e-06	-0.114047	2.35749e-05
cg24204951	2.84547e-22	-0.165969	1.94703e-19
cg08321382	6.61812e-13	-0.11521	2.29132e-11
cg26456554	1.73219e-18	-0.105008	3.21129e-16
cg05865340	3.5448e-09	-0.121492	5.96476e-08
cg09560533	6.25457e-10	-0.130833	1.20586e-08
cg01410615	2.48732e-07	-0.121898	3.06058e-06
cg07689252	5.08166e-14	-0.144668	2.26591e-12
cg11706790	3.67188e-05	-0.117361	0.000293923
cg09736361	7.78539e-15	-0.121138	4.3151e-13
cg22764535	3.67629e-07	-0.11877	4.38244e-06
cg05288711	1.48809e-06	-0.145252	1.58761e-05
cg13049624	1.12008e-05	-0.103748	0.000100364
cg14862722	6.25055e-09	-0.147029	1.01372e-07
cg02115416	4.72257e-10	-0.143097	9.32718e-09
cg15545269	0.000381502	-0.111739	0.00237759
cg17664269	0.000155646	-0.128743	0.00107805
cg24159247	1.42119e-06	-0.116754	1.52163e-05
cg00586732	0.000362429	-0.103734	0.00227384
cg06697448	2.88148e-06	-0.111469	2.90729e-05
cg15771477	3.54029e-12	-0.155982	1.05784e-10
cg21071793	1.77113e-09	-0.102366	3.14557e-08
cg26467809	1.30697e-06	-0.102683	1.41118e-05
cg18809126	1.66047e-05	-0.1195	0.000143447
cg18096987	6.02605e-06	-0.128083	5.69881e-05
cg00909094	3.31897e-12	-0.120317	9.99249e-11
cg07438246	1.8127e-06	-0.160432	1.90185e-05
cg27614376	6.20174e-15	-0.155969	3.53363e-13
cg17209280	2.85144e-17	-0.166616	3.52096e-15
cg16292586	2.37122e-06	-0.113097	2.43322e-05
cg18422055	1.40831e-05	-0.141924	0.00012336
cg22593395	1.06854e-05	-0.110562	9.61123e-05
cg26322737	3.63041e-07	-0.141305	4.33461e-06
cg02616769	3.48361e-06	-0.100174	3.45779e-05
cg15418423	1.98978e-08	-0.130176	2.97523e-07
cg25382821	8.70273e-10	-0.12942	1.63596e-08
cg19243780	2.61838e-10	-0.147055	5.42771e-09
cg27289137	1.37762e-05	-0.11449	0.000120965
cg26785220	7.71702e-13	-0.105305	2.62114e-11
cg18784113	3.2637e-13	-0.102726	1.2131e-11
cg20581674	2.25936e-06	-0.130871	2.32638e-05
cg12617473	1.50963e-05	-0.107584	0.000131421
cg02769522	4.44899e-08	-0.150112	6.26739e-07
cg23537305	3.82612e-09	-0.150007	6.40534e-08
cg05293299	7.94097e-08	-0.124693	1.06694e-06
cg20299414	6.64556e-09	-0.11966	1.07132e-07
cg26400275	1.43052e-15	-0.125709	9.91428e-14
cg16565002	4.70536e-06	-0.109725	4.55223e-05
cg19142043	1.55339e-07	-0.101161	1.98271e-06
cg22918553	8.34257e-06	-0.12603	7.66234e-05
cg02556363	6.44215e-13	-0.131858	2.2407e-11
cg20852364	2.02123e-10	-0.133976	4.29485e-09
cg24335092	7.31676e-14	-0.175666	3.15056e-12
cg07577121	4.43224e-08	-0.126151	6.24729e-07
cg01192745	8.29721e-08	-0.155804	1.11084e-06
cg24391989	4.29504e-13	-0.115328	1.55124e-11
cg08023442	0.00139535	-0.101273	0.00741182
cg25707745	2.98647e-08	-0.141561	4.32945e-07
cg03192231	2.12444e-08	-0.166151	3.1595e-07
cg01210307	3.86681e-08	-0.124506	5.5133e-07
cg03925411	2.88274e-13	-0.123967	1.08381e-11
cg06641593	3.62688e-11	-0.103221	8.85463e-10
cg08031769	2.85501e-11	-0.158517	7.11559e-10
cg17546376	7.8374e-16	-0.120004	5.88728e-14
cg05437648	5.87122e-18	-0.104173	9.26447e-16
cg00109764	2.63354e-24	-0.119439	3.53967e-21
cg00181669	5.49189e-07	-0.120736	6.35064e-06
cg03368818	1.06155e-06	-0.131675	1.16423e-05
cg04388901	2.46434e-09	-0.125513	4.26502e-08
cg05923681	5.41475e-06	-0.12029	5.16877e-05
cg10531918	8.85868e-17	-0.108511	9.15899e-15
cg13889007	7.059e-08	-0.111766	9.58537e-07
cg13532410	1.81527e-05	-0.113946	0.000155475
cg14762289	6.40377e-08	-0.11244	8.76043e-07
cg03046611	2.07867e-05	-0.104095	0.000175735
cg21890423	5.49905e-10	-0.101166	1.0709e-08
cg14574951	1.13007e-15	-0.122969	8.10848e-14
cg03988660	1.31871e-09	-0.126171	2.3923e-08
cg16569813	2.32821e-08	-0.105629	3.43431e-07
cg13615367	8.75213e-13	-0.105363	2.93694e-11
cg16046493	3.47463e-12	-0.171362	1.04194e-10
cg03147907	1.35541e-12	-0.149469	4.41258e-11
cg07259418	4.43622e-05	-0.117527	0.000347818
cg13268590	6.64134e-18	-0.137827	1.02435e-15
cg24150385	5.05841e-16	-0.10788	3.98677e-14
cg11273702	1.82055e-08	-0.125911	2.7362e-07
cg03858703	0.000314958	-0.100843	0.00200782
cg22871175	5.80034e-12	-0.131924	1.66126e-10
cg03882698	1.84409e-11	-0.105182	4.74696e-10
cg03851970	2.00838e-05	-0.120814	0.000170348
cg11142514	7.55842e-05	-0.107005	0.000562606
cg25862140	2.79938e-05	-0.117675	0.000230323
cg03407184	5.10367e-05	-0.106029	0.000394114
cg13314778	0.000227654	-0.108233	0.00150916
cg18342703	1.37782e-12	-0.133807	4.47393e-11
cg03173942	6.81775e-14	-0.134126	2.95428e-12
cg06781948	3.7091e-18	-0.164698	6.24937e-16
cg05085336	6.10506e-12	-0.148265	1.73862e-10
cg14848461	0.000425396	-0.102871	0.00261206
cg12120205	0.0001113	-0.10955	0.000796776
cg11635155	4.9083e-05	-0.12734	0.000380903
cg20197622	5.32365e-05	-0.110431	0.000409212
cg06138941	1.19084e-08	-0.122627	1.85038e-07
cg15429180	3.07585e-10	-0.100005	6.28259e-09
cg12732390	1.99614e-13	-0.143035	7.74861e-12
cg19156552	7.02766e-11	-0.161881	1.62377e-09
cg16845880	3.0271e-14	-0.151146	1.43093e-12
cg03507064	4.31888e-12	-0.122251	1.26784e-10
cg10996224	6.77747e-05	-0.107851	0.000509974
cg18458597	0.000146481	-0.116123	0.00102058
cg03472610	7.08678e-05	-0.111406	0.000531314
cg19451168	6.48959e-08	-0.123375	8.86978e-07
cg12894142	0.000676627	-0.104514	0.00393634
cg03660603	1.32439e-05	-0.102762	0.000116753
cg01378062	1.37899e-06	-0.126095	1.48086e-05
cg24935208	9.28166e-11	-0.104465	2.10362e-09
cg18055394	2.99264e-06	-0.103729	3.01096e-05
cg01824625	6.66528e-13	-0.114971	2.30341e-11
cg04515667	3.02973e-05	-0.113426	0.00024712
cg17908564	0.000141318	-0.111856	0.000987902
cg11040363	2.19073e-10	-0.134752	4.61106e-09
cg10729854	1.13681e-05	-0.107001	0.000101766
cg01556799	3.2112e-12	-0.141711	9.70297e-11
cg05455279	4.10115e-11	-0.144877	9.89058e-10
cg05607742	3.80302e-05	-0.129456	0.00030313
cg02145866	4.21015e-08	-0.122046	5.95657e-07
cg00991994	1.87432e-20	-0.161432	7.30967e-18
cg24156261	6.14881e-20	-0.121532	1.97781e-17
cg04688645	5.19642e-15	-0.143795	3.03668e-13
cg01377807	2.41513e-14	-0.139222	1.17582e-12
cg24157982	4.22575e-05	-0.101744	0.000332912
cg27243507	1.37376e-15	-0.120475	9.59183e-14
cg03144839	9.58134e-14	-0.155968	4.02213e-12
cg24248367	0.000194104	-0.102931	0.00131065
cg08826840	1.65681e-11	-0.102117	4.3045e-10
cg11381404	1.49686e-05	-0.105148	0.00013043
cg19765196	7.36399e-06	-0.100681	6.8471e-05
cg07881496	1.44408e-06	-0.114084	1.54305e-05
cg27350073	1.75416e-05	-0.114966	0.000150807
cg11376607	1.4954e-16	-0.134374	1.42116e-14
cg01362778	1.24175e-05	-0.116456	0.000110204
cg02006756	1.60003e-08	-0.158774	2.43099e-07
cg03787282	5.66941e-05	-0.105943	0.000433664
cg06317805	6.72698e-07	-0.132913	7.65538e-06
cg10595181	1.18514e-06	-0.115017	1.28646e-05
cg01894366	6.58644e-12	-0.118941	1.85534e-10
cg21759500	7.56871e-07	-0.117483	8.53712e-06
cg01135165	1.3734e-06	-0.105442	1.47528e-05
cg20183519	9.16459e-19	-0.123718	1.9108e-16
cg16722884	5.74501e-06	-0.128089	5.45703e-05
cg03352173	1.62675e-15	-0.106137	1.10916e-13
cg26358350	5.2057e-11	-0.136915	1.23021e-09
cg08479865	1.00054e-05	-0.131022	9.05368e-05
cg12431891	6.56855e-13	-0.119209	2.28045e-11
cg21092342	6.68949e-07	-0.121609	7.61501e-06
cg20849835	1.41293e-05	-0.103075	0.000123733
cg27309905	0.000236912	-0.116484	0.00156256
cg23352483	4.02825e-07	-0.102384	4.75979e-06
cg03790312	5.51e-10	-0.172532	1.07275e-08
cg20094111	0.000211519	-0.103329	0.00141391
cg03661929	8.45162e-13	-0.111717	2.84498e-11
cg22253129	3.08368e-06	-0.122301	3.09346e-05
cg06855751	8.80841e-10	-0.1577	1.65417e-08
cg07449209	0.000382342	-0.107481	0.00238229
cg07557639	2.1565e-07	-0.122513	2.68245e-06
cg24335273	1.73344e-05	-0.10689	0.000149265
cg23033158	3.24724e-09	-0.129636	5.49861e-08
cg04857792	7.07998e-08	-0.150238	9.61038e-07
cg12328660	3.43787e-07	-0.119401	4.1237e-06
cg21425296	9.03846e-17	-0.121743	9.31927e-15
cg26052377	1.20406e-09	-0.109954	2.19915e-08
cg14476212	1.13952e-13	-0.107474	4.67919e-12
cg17463447	4.76399e-09	-0.118845	7.86893e-08
cg26129606	1.41812e-14	-0.11227	7.31592e-13
cg23951190	2.30874e-07	-0.123519	2.85531e-06
cg19139832	2.70754e-14	-0.10356	1.29634e-12
cg24837219	6.22352e-11	-0.118046	1.44967e-09
cg23074996	2.67698e-09	-0.120359	4.60341e-08
cg07594954	5.94562e-06	-0.106711	5.62983e-05
cg01058342	2.8463e-06	-0.102286	2.87796e-05
cg01532075	3.75249e-08	-0.101089	5.35842e-07
cg10218777	3.48379e-12	-0.141709	1.04345e-10
cg17786845	4.02335e-10	-0.131609	8.04756e-09
cg16626954	4.83476e-05	-0.114874	0.000375932
cg25498969	1.28241e-11	-0.132564	3.39637e-10
cg24072947	6.6222e-20	-0.107017	2.10312e-17
cg16338011	7.98783e-12	-0.13413	2.20877e-10
cg25358250	1.49954e-06	-0.113145	1.59869e-05
cg05315047	1.73165e-05	-0.121558	0.000149145
cg24631735	3.8585e-11	-0.114044	9.3745e-10
cg04944853	4.13095e-08	-0.151965	5.85331e-07
cg14228830	4.06662e-11	-0.126676	9.81675e-10
cg20383007	7.04495e-13	-0.127574	2.41686e-11
cg06137072	5.18196e-20	-0.112387	1.69581e-17
cg01520402	1.62457e-05	-0.109691	0.000140646
cg14574489	1.66316e-06	-0.113091	1.75696e-05
cg21520462	4.17772e-06	-0.112117	4.08636e-05
cg07129879	8.98546e-11	-0.133874	2.04017e-09
cg15285975	7.67917e-11	-0.10409	1.76057e-09
cg18297745	3.21808e-05	-0.119888	0.000260927
cg22897419	2.64232e-08	-0.121993	3.86329e-07
cg19854183	0.000112384	-0.100439	0.000803343
cg01704739	6.18424e-05	-0.110264	0.000469146
cg17910105	2.243e-17	-0.112946	2.88592e-15
cg17808195	9.0992e-13	-0.153387	3.0439e-11
cg24971112	1.79107e-08	-0.129512	2.69621e-07
cg03876340	1.23561e-06	-0.120825	1.33796e-05
cg15451248	3.15564e-07	-0.100369	3.80883e-06
cg16830504	0.000351437	-0.106463	0.00221263
cg24825693	8.80091e-06	-0.117273	8.04893e-05
cg18291443	2.31526e-07	-0.105617	2.86291e-06
cg16219860	5.03634e-14	-0.124954	2.25104e-12
cg05650559	0.000107477	-0.116372	0.000772278
cg25203361	3.59986e-05	-0.102895	0.000288863
cg22491067	0.000102127	-0.112695	0.000737568
cg24587349	8.3451e-06	-0.120809	7.66373e-05
cg06037095	0.000112388	-0.111283	0.000803343
cg22378678	3.81124e-05	-0.1028	0.000303592
cg07130714	5.60499e-07	-0.105767	6.47248e-06
cg18571412	2.65755e-08	-0.14558	3.88481e-07
cg06086012	1.17478e-06	-0.107536	1.27613e-05
cg01423389	8.16497e-05	-0.102018	0.000603339
cg08495617	4.70285e-13	-0.147671	1.68399e-11
cg16760223	4.1548e-08	-0.119029	5.88601e-07
cg19391006	7.395e-06	-0.131273	6.87254e-05
cg22960621	1.2712e-05	-0.114314	0.000112592
cg00493429	9.32131e-05	-0.116636	0.00067938
cg21904441	0.000161664	-0.115959	0.00111567
cg02521771	3.88985e-07	-0.13421	4.61363e-06
cg19510409	1.188e-08	-0.124532	1.8471e-07
cg06097077	2.54959e-07	-0.103264	3.13157e-06
cg17482360	3.60749e-11	-0.109161	8.813e-10
cg16219125	8.91091e-09	-0.122576	1.4132e-07
cg09728333	6.11984e-17	-0.119986	6.75408e-15
cg25587431	5.17454e-20	-0.108322	1.69581e-17
cg01891782	3.55817e-05	-0.114464	0.000285762
cg24886058	9.56898e-08	-0.141486	1.26513e-06
cg22289155	1.89965e-08	-0.124776	2.84657e-07
cg21188409	2.11903e-09	-0.101072	3.71524e-08
cg17789809	4.40571e-05	-0.110279	0.000345656
cg10775357	5.97522e-06	-0.13535	5.65501e-05
cg26145873	9.72436e-06	-0.113317	8.82804e-05
cg12222244	1.58535e-06	-0.121903	1.68367e-05
cg04468081	7.2445e-12	-0.193148	2.01881e-10
cg17210535	1.19173e-15	-0.148457	8.47819e-14
cg17806814	3.66333e-07	-0.111492	4.36837e-06
cg10954944	3.92727e-15	-0.11337	2.37237e-13
cg23361969	1.24187e-17	-0.133894	1.76364e-15
cg04400533	4.87316e-07	-0.124363	5.68054e-06
cg05491858	1.5435e-14	-0.109107	7.88707e-13
cg25513924	2.71067e-15	-0.134844	1.73051e-13
cg01037523	6.14869e-05	-0.12167	0.000466579
cg03591420	0.000302709	-0.103309	0.00194008
cg01206912	8.0541e-17	-0.110508	8.44312e-15
cg10711528	2.01076e-14	-0.118014	9.97007e-13
cg10599446	2.12098e-10	-0.116908	4.48433e-09
cg01379237	6.81325e-16	-0.120791	5.19229e-14
cg24202668	2.28961e-05	-0.112412	0.000191845
cg18499396	1.41799e-07	-0.11965	1.82444e-06
cg18995042	2.06675e-06	-0.103312	2.14477e-05
cg09216823	5.6436e-21	-0.14028	2.60603e-18
cg27423739	6.85807e-17	-0.106413	7.37626e-15
cg16932827	7.96091e-05	-0.116812	0.000589708
cg06706813	6.55381e-09	-0.137198	1.05743e-07
cg15912390	1.22372e-09	-0.131825	2.23182e-08
cg19798702	9.33093e-19	-0.131873	1.93393e-16
cg18169505	7.00364e-07	-0.113466	7.94499e-06
cg01815783	1.757e-07	-0.110217	2.22076e-06
cg05254651	8.26139e-08	-0.103135	1.10663e-06
cg00596222	6.24271e-12	-0.153047	1.76873e-10
cg25612057	3.84943e-10	-0.116716	7.73875e-09
cg21504505	1.63596e-11	-0.114352	4.25779e-10
cg00362569	2.1561e-08	-0.103355	3.20279e-07
cg26723162	7.45952e-14	-0.106576	3.20836e-12
cg22779896	2.6212e-15	-0.11522	1.6877e-13
cg18431297	2.92596e-08	-0.145579	4.24746e-07
cg04226952	1.25261e-07	-0.121902	1.62526e-06
cg14037937	4.82873e-06	-0.126222	4.65862e-05
cg01947583	2.18833e-17	-0.115955	2.83009e-15
cg15634747	6.9158e-12	-0.114092	1.93725e-10
cg14006800	1.10074e-14	-0.124136	5.88429e-13
cg23971987	1.36845e-12	-0.135418	4.44735e-11
cg27268708	5.01422e-05	-0.100668	0.000387963
cg11823894	7.90716e-05	-0.111465	0.000586245
cg26275355	0.000330915	-0.107281	0.00209499
cg13929970	6.05993e-12	-0.106028	1.72838e-10
cg07999201	1.3798e-11	-0.108627	3.63637e-10
cg06818159	3.82783e-11	-0.115258	9.30599e-10
cg02708121	1.09612e-05	-0.130738	9.84049e-05
cg18236250	0.000240577	-0.112277	0.00158437
cg13873632	1.88965e-08	-0.11063	2.8344e-07
cg20926939	2.41922e-09	-0.132461	4.19078e-08
cg26460366	1.5307e-13	-0.110324	6.11346e-12
cg11141743	3.31618e-06	-0.115726	3.30643e-05
cg19553169	1.17653e-15	-0.114409	8.37793e-14
cg24525988	2.76199e-08	-0.126076	4.02574e-07
cg00885788	5.99137e-06	-0.107922	5.66887e-05
cg24770408	4.38951e-05	-0.109399	0.000344586
cg12526473	0.000177112	-0.116467	0.00120937
cg15158924	2.3774e-07	-0.121832	2.93252e-06
cg24817257	4.29167e-07	-0.128212	5.05201e-06
cg18953078	3.29083e-05	-0.121262	0.000266424
cg27212428	3.04238e-14	-0.110567	1.4366e-12
cg20288617	6.76907e-17	-0.112745	7.30982e-15
cg07630816	0.000118721	-0.118969	0.000843484
cg03281309	2.43338e-05	-0.118477	0.000202696
cg03577139	4.33731e-16	-0.115114	3.48411e-14
cg26602558	3.20667e-07	-0.12125	3.86671e-06
cg19927058	2.48511e-15	-0.123095	1.60419e-13
cg12840245	0.000136687	-0.10877	0.000958284
cg18835300	1.2876e-05	-0.132929	0.00011383
cg03447013	8.33773e-10	-0.129181	1.57166e-08
cg02060919	3.75321e-05	-0.13011	0.000299529
cg05979118	2.3755e-10	-0.127037	4.96113e-09
cg11236841	5.81061e-05	-0.109994	0.000443473
cg03420978	4.06197e-07	-0.100787	4.79761e-06
cg07942920	1.43598e-07	-0.109697	1.84568e-06
cg12812233	4.23126e-15	-0.118092	2.52761e-13
cg16854876	2.67049e-15	-0.105247	1.70921e-13
cg10294732	2.6359e-14	-0.120099	1.2653e-12
cg02951847	6.17853e-17	-0.105915	6.79892e-15
cg22745397	6.97783e-06	-0.1111	6.51784e-05
cg13104187	5.91657e-15	-0.141442	3.39169e-13
cg05086944	1.51293e-12	-0.103267	4.87064e-11
cg05511148	3.26094e-15	-0.157165	2.02178e-13
cg15908308	9.95618e-06	-0.125855	9.01457e-05
cg15297028	5.30099e-06	-0.136564	5.07047e-05
cg04725285	1.26558e-05	-0.100129	0.000112134
cg00215851	2.37256e-06	-0.142611	2.43427e-05
cg12357606	4.42891e-11	-0.120368	1.06299e-09
cg24463066	2.31837e-08	-0.105391	3.42357e-07
cg12529273	2.90144e-09	-0.112963	4.9588e-08
cg17105814	3.37919e-06	-0.127883	3.36168e-05
cg22680536	1.74984e-05	-0.113208	0.000150488
cg21154227	6.95351e-17	-0.100922	7.44498e-15
cg08320122	0.000100526	-0.10238	0.000727538
cg15847685	3.96584e-05	-0.120396	0.000314537
cg09450097	5.88499e-05	-0.118198	0.000448604
cg01341655	7.07139e-08	-0.122784	9.60045e-07
cg22479532	2.73501e-05	-0.111159	0.000225377
cg14974938	1.00183e-08	-0.1069	1.57918e-07
cg16406385	4.95889e-07	-0.109046	5.77243e-06
cg09027155	6.31091e-06	-0.126781	5.94356e-05
cg16622517	6.628e-05	-0.107499	0.000500177
cg03574946	5.56528e-06	-0.125391	5.29902e-05
cg02969716	7.71697e-06	-0.125972	7.14265e-05
cg20410940	0.000322505	-0.100855	0.0020476
cg24255032	8.00791e-08	-0.112916	1.07498e-06
cg08303110	0.000146317	-0.101835	0.00101962
cg04570669	6.23622e-07	-0.124118	7.14007e-06
cg19066171	0.000116475	-0.106018	0.000829724
cg05179645	2.15537e-09	-0.148203	3.7728e-08
cg07991704	6.93971e-08	-0.118523	9.43019e-07
cg06121226	1.04185e-06	-0.139067	1.14413e-05
cg26131670	3.17883e-05	-0.11777	0.000258134
cg25560924	4.57583e-06	-0.134443	4.44004e-05
cg00650386	5.32655e-06	-0.114698	5.09233e-05
cg08752080	1.11693e-09	-0.164745	2.05497e-08
cg17128767	6.14414e-09	-0.135873	9.9775e-08
cg04812351	6.02701e-08	-0.104003	8.28719e-07
cg23510089	2.6474e-05	-0.109015	0.000218683
cg17679619	4.78151e-07	-0.103615	5.5815e-06
cg26013975	4.61153e-17	-0.111893	5.27509e-15
cg25609878	6.17948e-12	-0.114201	1.75516e-10
cg12425700	9.60163e-15	-0.121132	5.21802e-13
cg11646192	5.03557e-08	-0.112385	7.00975e-07
cg22039724	2.8679e-12	-0.144695	8.7606e-11
cg19651184	2.8416e-14	-0.135253	1.35137e-12
cg16361705	8.89897e-11	-0.113081	2.02237e-09
cg19418525	0.000202145	-0.100903	0.00135873
cg09464883	7.34445e-05	-0.107533	0.000548143
cg15870832	0.000105304	-0.116785	0.000758546
cg16789849	6.51134e-08	-0.142621	8.89466e-07
cg02270765	3.97111e-06	-0.126721	3.90206e-05
cg24335310	1.2252e-09	-0.112497	2.23398e-08
cg13485533	8.72877e-13	-0.106392	2.9304e-11
cg05181212	1.40955e-08	-0.113921	2.16165e-07
cg14100973	2.51498e-05	-0.11928	0.000208684
cg08030922	4.94888e-15	-0.115619	2.90556e-13
cg11416276	5.22205e-07	-0.155418	6.05816e-06
cg08684581	1.02909e-08	-0.112178	1.61775e-07
cg27129012	1.43139e-06	-0.143645	1.53101e-05
cg05278204	8.34481e-05	-0.105741	0.000615118
cg25778446	2.46229e-08	-0.129782	3.62047e-07
cg02471310	4.42889e-06	-0.131557	4.31247e-05
cg17454283	0.000209264	-0.104192	0.00140158
cg08536358	0.000139056	-0.127932	0.000973445
cg00555894	3.74283e-11	-0.14963	9.117e-10
cg09098545	4.82512e-11	-0.131446	1.14784e-09
cg16652264	8.17637e-13	-0.112316	2.76221e-11
cg22065604	1.36593e-06	-0.129935	1.46768e-05
cg23377495	2.45576e-06	-0.11779	2.51073e-05
cg13149566	2.15484e-06	-0.132244	2.2282e-05
cg19216592	5.08254e-09	-0.136953	8.34781e-08
cg09444818	2.19903e-07	-0.113515	2.72994e-06
cg00875382	1.76168e-13	-0.113717	6.92056e-12
cg25370412	1.20677e-05	-0.132804	0.000107429
cg14779271	1.16061e-08	-0.141935	1.80826e-07
cg14994944	4.21587e-08	-0.141603	5.96355e-07
cg04011940	4.03848e-11	-0.145671	9.75821e-10
cg16510350	2.89084e-06	-0.111504	2.91594e-05
cg18219250	1.57789e-12	-0.184071	5.06026e-11
cg19784545	4.75625e-05	-0.10072	0.00037044
cg11474135	1.86528e-05	-0.100917	0.000159396
cg27028281	1.85285e-06	-0.122461	1.94018e-05
cg12931707	2.58241e-10	-0.100375	5.3561e-09
cg06338708	1.76828e-15	-0.184967	1.18835e-13
cg00607609	1.92714e-10	-0.135623	4.11262e-09
cg01963189	2.23905e-12	-0.169956	6.94391e-11
cg08783639	6.58374e-13	-0.179038	2.28256e-11
cg27412975	3.22043e-11	-0.101133	7.94478e-10
cg03800141	9.54093e-07	-0.129356	1.05514e-05
cg26166817	1.1983e-15	-0.104389	8.50056e-14
cg14327759	7.28682e-15	-0.124647	4.05969e-13
cg18257996	3.28665e-17	-0.128218	3.92043e-15
cg07992196	6.36036e-14	-0.122617	2.77848e-12
cg22325606	8.82614e-05	-0.115185	0.000647428
cg16051543	2.14279e-07	-0.144927	2.66628e-06
cg20926679	1.06573e-08	-0.112149	1.67185e-07
cg21612617	6.40383e-05	-0.114672	0.000484816
cg04112590	5.13214e-05	-0.120262	0.00039619
cg26389811	3.33384e-09	-0.158589	5.63637e-08
cg25214552	0.000492943	-0.113312	0.00297418
cg09086615	9.27227e-05	-0.117599	0.000676278
cg11932575	5.28414e-05	-0.113928	0.000406632
cg07025157	2.94019e-05	-0.11253	0.00024052
cg01763692	3.16084e-10	-0.15567	6.43696e-09
cg01449756	8.71384e-05	-0.111562	0.000640126
cg16301894	1.55023e-07	-0.10117	1.98002e-06
cg10606176	8.00474e-14	-0.143728	3.42135e-12
cg11928937	9.34826e-07	-0.141188	1.03566e-05
cg02876221	5.48183e-11	-0.127071	1.28819e-09
cg17747199	1.15786e-05	-0.121815	0.00010343
cg22325921	2.60928e-09	-0.145971	4.49829e-08
cg15713734	1.06795e-08	-0.130293	1.67499e-07
cg00916432	4.29571e-09	-0.183069	7.13752e-08
cg22629015	0.000148892	-0.11037	0.00103594
cg11920765	0.000198952	-0.102772	0.00134014
cg02102889	6.81717e-10	-0.138256	1.30597e-08
cg09606692	3.11724e-05	-0.124653	0.00025357
cg18127159	1.9101e-09	-0.113298	3.37567e-08
cg17446958	2.0353e-13	-0.100337	7.89247e-12
cg25428846	1.60733e-14	-0.112248	8.17987e-13
cg17933300	2.17235e-11	-0.113591	5.53515e-10
cg04457051	3.48216e-13	-0.134552	1.28352e-11
cg25898520	8.38359e-07	-0.132133	9.36225e-06
cg07262168	3.66079e-11	-0.103205	8.93451e-10
cg18921637	1.91906e-05	-0.101322	0.000163379
cg12710519	3.0712e-13	-0.145883	1.14892e-11
cg05267427	2.88095e-16	-0.121238	2.46974e-14
cg12144728	0.000101135	-0.120498	0.000731296
cg08392212	4.39156e-05	-0.110627	0.000344711
cg09659197	2.54866e-06	-0.100829	2.60042e-05
cg11991617	2.73922e-09	-0.114133	4.70335e-08
cg27629453	2.72847e-17	-0.124596	3.38889e-15
cg23821812	2.65384e-10	-0.135594	5.49366e-09
cg07782620	2.1408e-05	-0.107202	0.000180522
cg22672060	8.60936e-13	-0.111535	2.89419e-11
cg19249516	4.59853e-12	-0.116984	1.34156e-10
cg03709468	1.61164e-05	-0.120225	0.000139623
cg18095824	2.69552e-13	-0.126141	1.01953e-11
cg26174807	1.7546e-10	-0.143135	3.77115e-09
cg08018143	1.51181e-08	-0.113419	2.30376e-07
cg00557872	1.9873e-06	-0.124203	2.06917e-05
cg06718080	1.34633e-05	-0.134567	0.000118507
cg03466428	1.77058e-05	-0.115427	0.000152063
cg13078894	7.74325e-14	-0.106318	3.31901e-12
cg00033165	1.29214e-07	-0.149275	1.67223e-06
cg21133433	5.94843e-19	-0.10026	1.35327e-16
cg16793173	2.15712e-17	-0.159647	2.79453e-15
cg22259097	3.14927e-16	-0.137378	2.66037e-14
cg23879743	2.03985e-10	-0.102946	4.33226e-09
cg03116035	3.46182e-05	-0.108846	0.000278917
cg23793336	1.02905e-12	-0.175064	3.41964e-11
cg17170839	7.42415e-06	-0.114707	6.89707e-05
cg20423693	1.68924e-08	-0.112205	2.55621e-07
cg13580649	7.57218e-05	-0.120144	0.000563506
cg12500811	2.38164e-14	-0.1257	1.16328e-12
cg11022537	4.77477e-06	-0.133476	4.61345e-05
cg19736047	1.48456e-13	-0.112194	5.96106e-12
cg15291229	6.71209e-05	-0.10743	0.000505914
cg01132056	1.76383e-07	-0.135208	2.22902e-06
cg06690831	2.01266e-06	-0.115545	2.09412e-05
cg17247122	1.07487e-06	-0.101624	1.17695e-05
cg11470063	1.20967e-06	-0.109522	1.31138e-05
cg25046720	0.000381524	-0.107699	0.00237759
cg00100538	1.60554e-11	-0.176354	4.188e-10
cg00404923	6.61019e-19	-0.143414	1.45905e-16
cg18628646	1.42214e-06	-0.132417	1.52242e-05
cg24854430	0.000241511	-0.107392	0.0015901
cg03529261	5.33409e-07	-0.107945	6.18051e-06
cg10299214	7.43857e-07	-0.122134	8.39787e-06
cg12550726	1.36977e-15	-0.157308	9.58179e-14
cg05002406	3.10843e-15	-0.11929	1.94162e-13
cg02572796	1.71502e-15	-0.138412	1.15772e-13
cg20761840	1.01589e-14	-0.112973	5.48915e-13
cg05740254	1.64547e-18	-0.124413	3.08088e-16
cg12536028	3.34051e-13	-0.131771	1.23859e-11
cg14022183	5.26297e-07	-0.1372	6.10187e-06
cg16209064	8.19547e-11	-0.1127	1.87267e-09
cg04115669	5.20742e-11	-0.148802	1.23023e-09
cg25226701	0.000320775	-0.100121	0.00203919
cg22689016	2.41156e-16	-0.103923	2.13545e-14
cg13621612	4.74227e-10	-0.134716	9.36117e-09
cg22473616	2.10961e-16	-0.138629	1.9177e-14
cg11461472	4.75723e-07	-0.106662	5.55833e-06
cg17720153	1.44826e-05	-0.109481	0.000126547
cg26878190	2.99651e-17	-0.11691	3.63776e-15
cg06999858	7.08389e-06	-0.111035	6.60134e-05
cg04175111	3.15097e-06	-0.126847	3.1555e-05
cg00622988	2.4892e-05	-0.104149	0.000206833
cg02667102	7.06182e-14	-0.106324	3.04765e-12
cg21072251	3.85489e-06	-0.106031	3.79976e-05
cg22083633	3.47955e-08	-0.13158	4.98855e-07
cg01417037	3.06457e-06	-0.133853	3.07634e-05
cg23470538	6.57454e-11	-0.180636	1.52578e-09
cg18172829	1.04046e-05	-0.119819	9.37543e-05
cg11468819	5.25808e-06	-0.107826	5.0339e-05
cg20789483	9.7809e-05	-0.101171	0.000709785
cg11183181	2.81843e-05	-0.114739	0.000231692
cg07880190	7.83917e-07	-0.131648	8.80786e-06
cg10898182	5.2278e-13	-0.126316	1.85519e-11
cg03635863	1.79443e-06	-0.11979	1.88504e-05
cg17566002	2.85856e-06	-0.106413	2.88919e-05
cg10453337	3.6796e-05	-0.119161	0.000294446
cg19902246	2.62482e-08	-0.157384	3.84069e-07
cg26129110	2.15183e-13	-0.127105	8.30586e-12
cg16253976	4.24134e-07	-0.13384	4.99667e-06
cg01053766	1.30471e-14	-0.106353	6.79607e-13
cg04988367	1.81371e-07	-0.100174	2.28783e-06
cg25358212	7.87181e-10	-0.124363	1.49318e-08
cg03900241	1.84622e-14	-0.119036	9.27027e-13
cg07701307	2.33813e-17	-0.101835	2.99806e-15
cg04524719	3.40164e-10	-0.151649	6.89748e-09
cg09845296	1.69567e-16	-0.132814	1.58941e-14
cg02705758	6.7482e-05	-0.108144	0.000508076
cg08482307	2.03869e-19	-0.126941	5.57993e-17
cg07408148	2.36517e-16	-0.138944	2.10926e-14
cg16679007	2.79788e-06	-0.112041	2.83472e-05
cg02704181	0.000383408	-0.105289	0.00238731
cg08235984	3.66946e-09	-0.170626	6.16089e-08
cg13373080	1.47922e-07	-0.1268	1.89543e-06
cg16641358	1.99616e-07	-0.126544	2.49745e-06
cg25623727	0.000137709	-0.107509	0.000964733
cg05023415	0.000288272	-0.104324	0.00185847
cg19063834	1.83167e-08	-0.114411	2.75182e-07
cg04513214	8.7017e-08	-0.106314	1.16045e-06
cg04154424	4.90379e-13	-0.135973	1.74928e-11
cg24668883	1.07784e-16	-0.157237	1.08169e-14
cg21757921	0.000156849	-0.106123	0.00108568
cg03857617	0.000176582	-0.110071	0.00120619
cg08954776	1.80824e-06	-0.12189	1.89769e-05
cg19764047	1.16032e-09	-0.15912	2.12752e-08
cg26458142	0.000826207	-0.10404	0.00469654
cg15175266	6.5034e-16	-0.14188	4.9847e-14
cg25083484	3.13967e-06	-0.131522	3.1446e-05
cg26362078	7.76592e-08	-0.128915	1.04519e-06
cg12642207	3.30888e-12	-0.121989	9.97008e-11
cg08657705	1.17677e-07	-0.110848	1.534e-06
cg04664465	1.69433e-21	-0.151849	9.17474e-19
cg17668274	6.81562e-16	-0.13698	5.19229e-14
cg11565786	6.88027e-07	-0.101096	7.81682e-06
cg08450554	2.51798e-12	-0.110638	7.73565e-11
cg24363955	3.14106e-07	-0.119956	3.79245e-06
cg10945695	1.43759e-06	-0.101386	1.53656e-05
cg14103446	1.87592e-14	-0.112517	9.38808e-13
cg07525782	7.07307e-06	-0.118474	6.59371e-05
cg01092108	4.38224e-10	-0.115586	8.71907e-09
cg19641747	2.36675e-05	-0.116431	0.000197758
cg04578894	3.2601e-06	-0.131761	3.25525e-05
cg08768395	1.01688e-13	-0.122117	4.23799e-12
cg17408972	7.36396e-11	-0.113631	1.69191e-09
cg08534016	4.57051e-16	-0.108461	3.64421e-14
cg06982229	1.69176e-08	-0.102918	2.55951e-07
cg20646491	1.42425e-05	-0.113648	0.000124637
cg05590087	6.37145e-14	-0.110133	2.78171e-12
cg16334127	3.37996e-06	-0.11927	3.36201e-05
cg06989693	3.38944e-16	-0.11651	2.82521e-14
cg19100988	3.45487e-07	-0.116647	4.14173e-06
cg16540590	3.6546e-12	-0.111654	1.08768e-10
cg08818297	8.74976e-06	-0.125522	8.00701e-05
cg19779965	2.22418e-05	-0.131013	0.000186821
cg07737131	1.34797e-21	-0.164594	7.46024e-19
cg27028938	6.30345e-06	-0.110205	5.93773e-05
cg05973424	1.32526e-05	-0.123477	0.000116816
cg26341848	8.71569e-06	-0.14033	7.9768e-05
cg14676666	6.90325e-08	-0.154101	9.38912e-07
cg22709783	1.46613e-07	-0.146889	1.8793e-06
cg25124045	0.000127565	-0.104707	0.000899613
cg16565562	2.71428e-07	-0.120809	3.31923e-06
cg17655451	2.3225e-06	-0.128496	2.38714e-05
cg16662570	0.000136232	-0.103295	0.000955541
cg10472840	0.000730984	-0.102934	0.00421704
cg22473333	8.25793e-05	-0.103889	0.00060955
cg26544665	1.12627e-14	-0.13878	5.99944e-13
cg06563450	1.01961e-15	-0.135506	7.42209e-14
cg24606701	4.29205e-18	-0.165568	7.00767e-16
cg11701367	7.58516e-07	-0.122744	8.55054e-06
cg09167976	9.78176e-08	-0.130863	1.29009e-06
cg02626924	0.000180911	-0.105166	0.00123296
cg11087723	1.42997e-06	-0.105474	1.52993e-05
cg11818544	8.21047e-10	-0.112553	1.55117e-08
cg09002358	1.08221e-08	-0.113168	1.69452e-07
cg25026755	0.000960331	-0.105855	0.00536696
cg19936847	2.57831e-13	-0.129621	9.77652e-12
cg17584009	2.14025e-10	-0.124908	4.51999e-09
cg22713469	1.80958e-05	-0.107961	0.000155077
cg04206637	5.03656e-09	-0.10603	8.27892e-08
cg10485633	3.76655e-10	-0.144062	7.59444e-09
cg05648914	1.09553e-16	-0.142374	1.09652e-14
cg12313341	2.19026e-08	-0.134838	3.2484e-07
cg08232855	2.66983e-07	-0.104503	3.26859e-06
cg07416291	4.08422e-08	-0.113227	5.79256e-07
cg22961212	1.14635e-14	-0.11251	6.07203e-13
cg16664523	3.60567e-07	-0.147652	4.30781e-06
cg25008444	1.01309e-05	-0.126248	9.15731e-05
cg25091228	5.48895e-05	-0.109488	0.000421187
cg06445944	4.82957e-05	-0.110986	0.000375607
cg11680908	1.05668e-10	-0.106978	2.37061e-09
cg12625437	4.16317e-14	-0.136993	1.90483e-12
cg14578262	1.05635e-10	-0.179807	2.37057e-09
cg17008412	0.000341116	-0.104977	0.00215359
cg17601785	1.4373e-06	-0.105238	1.53646e-05
cg16451306	5.50497e-15	-0.113742	3.18975e-13
cg25578176	5.71472e-06	-0.103554	5.42963e-05
cg25099389	6.72614e-06	-0.127977	6.29915e-05
cg04454664	8.34675e-16	-0.113661	6.22639e-14
cg12667792	0.000272587	-0.112641	0.00177024
cg25000900	2.80056e-10	-0.132743	5.76882e-09
cg24699719	1.38331e-06	-0.118132	1.48504e-05
cg12316887	4.16614e-07	-0.119992	4.91577e-06
cg17462560	1.47481e-13	-0.104673	5.92663e-12
cg04519403	0.000148495	-0.103348	0.00103356
cg23425533	4.47125e-06	-0.1043	4.34921e-05
cg15170644	3.02777e-05	-0.114156	0.000246986
cg02052531	4.87393e-12	-0.115651	1.4126e-10
cg11007015	6.09027e-05	-0.110188	0.000462893
cg00397559	0.000526553	-0.100139	0.00315468
cg21221557	9.88552e-09	-0.103637	1.56021e-07
cg07275552	1.33951e-06	-0.131437	1.44156e-05
cg07283795	1.42954e-16	-0.181428	1.36894e-14
cg18333337	1.17922e-08	-0.144688	1.83535e-07
cg10635396	1.87906e-09	-0.1411	3.32549e-08
cg01831404	0.000102054	-0.1105	0.000737109
cg02412399	2.60975e-07	-0.123816	3.20128e-06
cg19742105	5.74639e-07	-0.133883	6.62967e-06
cg02013527	3.23212e-08	-0.138417	4.66223e-07
cg17212153	8.40233e-09	-0.118697	1.33734e-07
cg09056677	9.5185e-11	-0.112322	2.15276e-09
cg00643222	1.04086e-10	-0.148099	2.3407e-09
cg00226580	7.306e-11	-0.138266	1.68065e-09
cg26003056	2.33846e-05	-0.104035	0.00019559
cg10850823	0.000665246	-0.102772	0.00387672
cg16459952	0.000246775	-0.104077	0.00162121
cg16529799	0.00021154	-0.11058	0.00141392
cg05506147	1.66124e-20	-0.106814	6.65096e-18
cg24779921	2.33909e-18	-0.1195	4.18191e-16
cg17341672	2.33471e-18	-0.134029	4.18191e-16
cg07293406	0.000286487	-0.109137	0.00184791
cg24905254	5.67338e-05	-0.117433	0.000433836
cg09040994	2.14556e-10	-0.113407	4.52993e-09
cg02750941	3.20762e-05	-0.10973	0.000260191
cg27663031	1.10851e-06	-0.135286	1.21009e-05
cg23278137	0.000170962	-0.116425	0.00117291
cg08942527	4.0732e-06	-0.102612	3.99247e-05
cg21590753	5.03526e-10	-0.14218	9.90574e-09
cg25508181	1.21218e-09	-0.166084	2.21292e-08
cg18054620	1.02283e-06	-0.129954	1.12586e-05
cg15401332	9.14338e-10	-0.126867	1.71195e-08
cg17657814	2.62642e-06	-0.109245	2.67468e-05
cg25542319	1.00639e-08	-0.118634	1.58537e-07
cg02528008	5.29929e-06	-0.102663	5.06948e-05
cg11771002	0.000268238	-0.104824	0.001745
cg19075111	8.45214e-07	-0.123078	9.43321e-06
cg17725851	1.40616e-05	-0.106972	0.000123197
cg20953606	4.86903e-08	-0.144058	6.80576e-07
cg06009215	0.000114951	-0.117213	0.000819562
cg19062099	3.03162e-10	-0.136528	6.19728e-09
cg11526347	1.66213e-05	-0.123445	0.000143518
cg24021129	1.8743e-05	-0.108924	0.000160076
cg02364826	1.89449e-09	-0.100133	3.35097e-08
cg05892606	0.000100714	-0.101787	0.000728551
cg11081752	8.25823e-10	-0.110679	1.55941e-08
cg04583430	1.04462e-09	-0.183094	1.93471e-08
cg22106273	1.2893e-07	-0.12105	1.66884e-06
cg00563031	2.48984e-10	-0.152003	5.17836e-09
cg12155028	2.23425e-06	-0.131165	2.30303e-05
cg18014186	2.70918e-14	-0.103211	1.29634e-12
cg24802899	2.69569e-07	-0.128173	3.29918e-06
cg19644991	0.000229559	-0.101983	0.00152059
cg07214954	8.93409e-10	-0.110734	1.6745e-08
cg06055229	2.43068e-09	-0.108331	4.20871e-08
cg01876548	1.06839e-15	-0.118376	7.71004e-14
cg08965374	3.52928e-06	-0.127783	3.50082e-05
cg16624124	5.56812e-10	-0.127643	1.08267e-08
cg04217498	1.03805e-12	-0.182846	3.44496e-11
cg16205958	6.94245e-11	-0.115885	1.60626e-09
cg03594790	1.03374e-12	-0.110598	3.4337e-11
cg10682566	7.60621e-08	-0.114621	1.02599e-06
cg25960090	3.24211e-13	-0.112183	1.20686e-11
cg16471612	2.97235e-16	-0.127962	2.53654e-14
cg07513789	0.000698206	-0.108918	0.00404936
cg02563530	1.40563e-06	-0.142149	1.50582e-05
cg06998224	1.95197e-05	-0.105518	0.000165974
cg01572434	1.04066e-08	-0.108906	1.63491e-07
cg27007255	0.000492736	-0.100924	0.00297316
cg05573829	5.42506e-13	-0.109704	1.91297e-11
cg25322094	2.05987e-16	-0.129486	1.8793e-14
cg09024962	3.3145e-13	-0.107266	1.23016e-11
cg04197847	0.00014802	-0.100395	0.00103082
cg08531890	1.17995e-08	-0.116591	1.83611e-07
cg22909935	0.000109244	-0.110516	0.000783403
cg19567866	6.12898e-05	-0.117353	0.000465391
cg16482761	2.91878e-09	-0.114607	4.9839e-08
cg21631086	2.02266e-17	-0.114044	2.65692e-15
cg11698445	3.12821e-14	-0.152944	1.47159e-12
cg15636295	6.42846e-11	-0.109666	1.49339e-09
cg18484679	3.34394e-05	-0.130788	0.000270258
cg16586394	1.63592e-09	-0.140718	2.92268e-08
cg25535999	5.44414e-15	-0.124417	3.15937e-13
cg24903668	7.36419e-10	-0.133873	1.40397e-08
cg07876340	4.5688e-15	-0.114055	2.70562e-13
cg00409861	3.44234e-16	-0.130295	2.86613e-14
cg26472326	7.10707e-05	-0.102735	0.000532486
cg18991165	4.36105e-11	-0.106072	1.04738e-09
cg11321092	5.0159e-13	-0.115895	1.78589e-11
cg08503681	1.25762e-08	-0.106638	1.94531e-07
cg08715720	0.000205239	-0.105521	0.00137768
cg00083993	5.80002e-06	-0.128251	5.50442e-05
cg02154084	2.15062e-10	-0.119893	4.53934e-09
cg19825203	9.83947e-05	-0.119993	0.000713691
cg18586212	1.66349e-15	-0.149795	1.12799e-13
cg15021031	7.88963e-16	-0.126271	5.9206e-14
cg18919017	9.22333e-11	-0.101382	2.09103e-09
cg09159821	0.000175859	-0.10586	0.00120201
cg22845765	8.40262e-06	-0.115766	7.70808e-05
cg20668718	1.61923e-11	-0.133924	4.21863e-10
cg11799006	3.06813e-06	-0.121149	3.0795e-05
cg14818279	7.52919e-08	-0.112197	1.01633e-06
cg26474043	8.06312e-20	-0.101725	2.42758e-17
cg17758899	2.87514e-05	-0.110335	0.000235813
cg26531174	5.62076e-15	-0.120675	3.24684e-13
cg09028166	1.53445e-13	-0.100949	6.11732e-12
cg08818337	2.85274e-11	-0.162721	7.1123e-10
cg23058998	7.17431e-20	-0.106761	2.24998e-17
cg14580211	1.73664e-05	-0.102267	0.000149506
cg14001165	1.43624e-11	-0.140624	3.77455e-10
cg08758185	1.35434e-05	-0.103996	0.000119143
cg04453665	4.47971e-12	-0.129018	1.30994e-10
cg13583454	2.31073e-06	-0.137762	2.37634e-05
cg00219321	1.84715e-09	-0.173782	3.2721e-08
cg16501033	0.000135625	-0.119171	0.000951727
cg19946437	1.3893e-07	-0.157166	1.78905e-06
cg06564875	2.10675e-07	-0.11881	2.62534e-06
cg05962755	1.23626e-07	-0.134575	1.60515e-06
cg16394305	3.99772e-07	-0.124922	4.72816e-06
cg21191843	5.50283e-06	-0.127281	5.24581e-05
cg23348743	4.6612e-09	-0.107748	7.71076e-08
cg10436473	7.90901e-07	-0.145456	8.88103e-06
cg11181763	1.40498e-08	-0.125567	2.15509e-07
cg15895886	2.38646e-10	-0.166351	4.98264e-09
cg10534479	0.000234644	-0.104812	0.00155024
cg18795959	7.02892e-06	-0.123059	6.56068e-05
cg07474269	8.32636e-15	-0.114051	4.58456e-13
cg07141875	7.20723e-06	-0.101342	6.70963e-05
cg19836145	1.66751e-13	-0.158914	6.58845e-12
cg01015395	4.98419e-05	-0.105293	0.000385817
cg09555364	7.76641e-14	-0.122247	3.32705e-12
cg17567195	1.53534e-06	-0.112362	1.63408e-05
cg08463280	3.50376e-09	-0.104757	5.90377e-08
cg04674568	1.47649e-08	-0.105703	2.25421e-07
cg22631387	1.99238e-07	-0.13315	2.49315e-06
cg09026448	3.64318e-07	-0.102359	4.34848e-06
cg21514529	3.54771e-07	-0.124242	4.24394e-06
cg08888918	7.38065e-08	-0.115162	9.97893e-07
cg12627202	8.2812e-05	-0.101805	0.000610908
cg02363593	1.44946e-07	-0.12821	1.86174e-06
cg04730794	7.19882e-08	-0.118531	9.75411e-07
cg01057132	4.80441e-16	-0.128453	3.79851e-14
cg02732152	0.000339335	-0.10842	0.00214343
cg05008366	6.73993e-05	-0.115756	0.000507631
cg23477774	1.9499e-13	-0.135412	7.58084e-12
cg09143964	5.66608e-16	-0.139826	4.39212e-14
cg27068707	1.94437e-05	-0.112906	0.000165366
cg14781262	3.10373e-06	-0.106561	3.11192e-05
cg26825544	2.50248e-05	-0.115429	0.000207739
cg26104475	0.000147488	-0.106747	0.0010275
cg21748244	2.3013e-11	-0.145083	5.83606e-10
cg02622803	2.03292e-07	-0.14731	2.54092e-06
cg02372744	4.10548e-15	-0.147123	2.4642e-13
cg03534504	1.02268e-08	-0.101936	1.60868e-07
cg18111129	1.43414e-07	-0.126267	1.84364e-06
cg08532862	2.23968e-09	-0.100194	3.90947e-08
cg20712631	1.97568e-09	-0.115204	3.48094e-08
cg26116326	4.88386e-19	-0.117576	1.17504e-16
cg11847956	1.11493e-09	-0.107459	2.05231e-08
cg11212451	6.14092e-12	-0.132843	1.74552e-10
cg05871756	4.17154e-13	-0.116426	1.50954e-11
cg03721175	3.61842e-13	-0.13986	1.32984e-11
cg03856606	1.084e-13	-0.104339	4.48052e-12
cg06833732	4.94008e-05	-0.103077	0.000383093
cg08657671	5.93632e-12	-0.174836	1.69634e-10
cg02497046	2.87662e-06	-0.100434	2.90393e-05
cg18275958	2.0911e-06	-0.112927	2.16824e-05
cg00799121	3.84915e-06	-0.107516	3.7951e-05
cg09169739	1.75677e-08	-0.11014	2.64775e-07
cg11198851	8.67156e-14	-0.140671	3.68336e-12
cg01595746	1.45808e-06	-0.120604	1.55735e-05
cg25054816	2.19646e-16	-0.104923	1.98468e-14
cg06007850	2.71998e-08	-0.116069	3.96989e-07
cg19362874	9.90392e-17	-0.113369	1.01146e-14
cg24647820	4.6244e-16	-0.101048	3.6755e-14
cg19883472	2.54019e-17	-0.131047	3.1919e-15
cg13347910	9.77494e-07	-0.102408	1.07959e-05
cg12695465	1.66066e-10	-0.10357	3.58253e-09
cg23740758	2.97869e-15	-0.124328	1.87615e-13
cg20615910	2.18326e-10	-0.131804	4.5971e-09
cg01699293	1.10951e-14	-0.102755	5.92696e-13
cg04592560	7.00625e-16	-0.147554	5.32135e-14
cg27584713	3.0215e-06	-0.109932	3.03756e-05
cg15542608	1.51901e-10	-0.177164	3.29489e-09
cg09510202	9.06793e-06	-0.108897	8.27403e-05
cg03338924	8.33047e-06	-0.108763	7.65216e-05
cg03565153	5.54519e-08	-0.107401	7.65546e-07
cg02068596	1.14348e-21	-0.117533	6.47126e-19
cg20845599	2.95651e-14	-0.10688	1.40133e-12
cg06351796	4.89e-10	-0.100736	9.63257e-09
cg09132619	4.17257e-08	-0.115592	5.90896e-07
cg12569592	8.72877e-13	-0.111589	2.9304e-11
cg18081338	7.22604e-06	-0.122826	6.72465e-05
cg15059225	1.03645e-17	-0.125895	1.50602e-15
cg06573088	1.21358e-13	-0.11669	4.95089e-12
cg01426125	3.43157e-14	-0.102534	1.60228e-12
cg06646708	1.04115e-06	-0.102282	1.14352e-05
cg18232313	7.56037e-08	-0.131565	1.02036e-06
cg13880897	2.96276e-06	-0.106713	2.9816e-05
cg23342625	3.867e-14	-0.113885	1.78675e-12
cg06128123	7.00354e-10	-0.122403	1.3386e-08
cg15541384	1.15835e-10	-0.224325	2.57872e-09
cg17404640	0.000138548	-0.102881	0.00097016
cg21997746	1.93958e-10	-0.105717	4.13565e-09
cg06992213	5.23433e-15	-0.13977	3.05646e-13
cg14362113	7.89685e-12	-0.157669	2.18683e-10
cg08817118	0.0011421	-0.101624	0.00623374
cg13483953	5.0864e-05	-0.117427	0.000392942
cg04094225	0.000204851	-0.11682	0.00137532
cg21545548	2.12393e-11	-0.121486	5.42648e-10
cg10507304	0.000150987	-0.117218	0.00104877
cg23752348	1.61562e-11	-0.105903	4.21068e-10
cg16908633	2.4136e-12	-0.107457	7.43319e-11
cg23778358	1.16036e-16	-0.126973	1.1507e-14
cg05664039	1.75374e-17	-0.120514	2.36025e-15
cg27136023	8.21131e-19	-0.101248	1.75582e-16
cg05850884	1.71724e-22	-0.116373	1.29253e-19
cg07523043	1.8395e-20	-0.131788	7.27485e-18
cg20345556	1.34488e-19	-0.11422	3.83435e-17
cg14971718	1.55982e-17	-0.100149	2.13462e-15
cg13542073	2.63197e-06	-0.100486	2.67997e-05
cg09532691	1.13606e-18	-0.115323	2.25023e-16
cg14279856	5.76705e-11	-0.123891	1.35099e-09
cg01347702	1.02317e-16	-0.10059	1.03372e-14
cg00381684	3.74788e-21	-0.107095	1.8083e-18
cg17800396	1.34291e-08	-0.111254	2.06747e-07
cg05210380	0.000140841	-0.106621	0.000984842
cg13220900	9.54791e-13	-0.111935	3.18269e-11
cg18486815	1.40537e-11	-0.126049	3.70116e-10
cg03566752	1.08181e-12	-0.102084	3.57914e-11
cg26033870	1.1014e-13	-0.205449	4.54e-12
cg14464563	1.6339e-07	-0.123841	2.07667e-06
cg06104914	2.69337e-05	-0.115608	0.00022222
cg15478981	3.64178e-06	-0.123718	3.60339e-05
cg05264377	5.95382e-19	-0.113698	1.35327e-16
cg06152926	3.96406e-10	-0.110348	7.94375e-09
cg20976787	4.74585e-09	-0.105093	7.84217e-08
cg04521391	1.56539e-10	-0.108023	3.39452e-09
cg07539045	1.77195e-14	-0.134786	8.95236e-13
cg13312976	8.904e-12	-0.134271	2.43704e-10
cg11553755	2.74369e-20	-0.154899	1.00665e-17
cg04381049	1.13392e-16	-0.108742	1.12745e-14
cg25276700	2.77985e-14	-0.128194	1.3251e-12
cg03649855	8.96728e-12	-0.118178	2.45169e-10
cg16024274	8.45838e-07	-0.126217	9.43877e-06
cg19496554	1.03517e-08	-0.140389	1.62663e-07
cg14529201	4.16287e-08	-0.102066	5.89633e-07
cg24410453	9.5225e-17	-0.115677	9.75155e-15
cg11744631	6.18602e-07	-0.146932	7.08367e-06
cg22023826	0.000483187	-0.100985	0.00292187
cg14622659	2.1995e-06	-0.13637	2.27001e-05
cg03216884	4.67351e-07	-0.108222	5.46814e-06
cg00325139	4.31925e-16	-0.102406	3.47702e-14
cg26556196	1.92909e-05	-0.114508	0.000164159
cg06551177	3.01502e-06	-0.127755	3.03146e-05
cg11999886	1.95909e-05	-0.13978	0.000166467
cg03988374	1.38593e-06	-0.136707	1.48697e-05
cg24119500	2.21626e-08	-0.10838	3.28244e-07
cg01618102	1.26379e-09	-0.112744	2.30156e-08
cg03878567	3.87681e-16	-0.169669	3.18211e-14
cg23836020	1.51573e-12	-0.13181	4.87743e-11
cg17836805	1.35017e-06	-0.12103	1.45158e-05
cg26552233	4.58361e-08	-0.112912	6.44256e-07
cg01757255	0.000291505	-0.107702	0.0018769
cg03389928	3.55706e-10	-0.148653	7.19131e-09
cg23221791	4.65776e-20	-0.171085	1.57211e-17
cg22394948	1.46446e-14	-0.134261	7.51378e-13
cg04958236	2.31711e-21	-0.101981	1.20279e-18
cg05376362	2.97082e-15	-0.134773	1.8759e-13
cg22998959	2.94613e-12	-0.107276	8.98863e-11
cg07331204	4.22234e-12	-0.132144	1.24047e-10
cg18671932	1.7565e-08	-0.166794	2.64775e-07
cg22852845	3.2633e-08	-0.151285	4.7036e-07
cg25290482	2.95703e-15	-0.176628	1.87033e-13
cg10606698	4.61953e-05	-0.114519	0.0003608
cg12569246	4.44527e-06	-0.12066	4.32562e-05
cg18729664	1.98277e-07	-0.125719	2.48318e-06
cg20429748	2.69452e-06	-0.133906	2.73773e-05
cg12394910	6.0067e-06	-0.145127	5.68195e-05
cg16423738	3.20904e-08	-0.107475	4.6316e-07
cg13631075	5.15093e-16	-0.120442	4.03854e-14
cg05593336	1.5703e-05	-0.128908	0.000136277
cg11524773	2.17974e-09	-0.10121	3.81369e-08
cg16284238	1.08269e-09	-0.145309	1.99735e-08
cg06183244	7.92247e-12	-0.113263	2.19231e-10
cg25738497	9.98933e-05	-0.12082	0.000723307
cg11559054	2.20941e-08	-0.12159	3.27358e-07
cg25670076	1.38274e-06	-0.121986	1.48468e-05
cg27277366	6.81814e-06	-0.117742	6.37817e-05
cg15380603	1.51814e-06	-0.106161	1.61714e-05
cg10913050	6.20614e-18	-0.15774	9.69137e-16
cg23757136	5.98349e-07	-0.145191	6.87161e-06
cg11712188	1.60339e-05	-0.115859	0.000139005
cg03952520	2.74693e-11	-0.14246	6.88499e-10
cg23608868	3.95148e-05	-0.101093	0.000313569
cg17160327	0.000235144	-0.100526	0.00155266
cg18315792	0.000199709	-0.114327	0.0013444
cg12983682	1.18615e-05	-0.13095	0.000105706
cg14756006	3.07462e-21	-0.182505	1.52754e-18
cg27442580	0.000309961	-0.103687	0.00198099
cg21910634	5.18508e-08	-0.156907	7.19128e-07
cg26342141	3.62524e-11	-0.110909	8.85349e-10
cg22951342	1.66777e-10	-0.137523	3.59582e-09
cg19517470	4.62641e-05	-0.117171	0.000361299
cg21629640	7.77437e-05	-0.110127	0.00057731
cg00163727	9.42413e-09	-0.132912	1.49271e-07
cg12026529	0.000200871	-0.100927	0.00135125
cg05860220	5.56683e-10	-0.135059	1.08267e-08
cg10421739	1.20043e-08	-0.156088	1.86335e-07
cg19088553	2.31547e-09	-0.156204	4.02682e-08
cg15692593	0.000205528	-0.107567	0.00137949
cg11976671	4.27356e-06	-0.11888	4.17202e-05
cg19716038	3.11448e-11	-0.167741	7.7112e-10
cg15392549	2.63011e-07	-0.139655	3.22468e-06
cg09039890	3.59443e-06	-0.112719	3.56075e-05
cg21376090	4.31499e-22	-0.148017	2.82418e-19
cg05897465	9.19743e-19	-0.105704	1.91235e-16
cg12018888	1.06338e-20	-0.102399	4.60584e-18
cg05746014	2.56163e-17	-0.137181	3.21348e-15
cg22272482	9.00393e-14	-0.131852	3.80094e-12
cg15406010	4.80792e-10	-0.110213	9.48081e-09
cg14618923	1.77242e-07	-0.111515	2.23911e-06
cg12271487	7.05171e-06	-0.143894	6.57868e-05
cg04642300	3.98791e-07	-0.106975	4.71953e-06
cg18275620	5.67962e-15	-0.15937	3.27581e-13
cg17698860	5.26856e-11	-0.108975	1.24351e-09
cg04700474	2.52392e-14	-0.102409	1.21698e-12
cg11071901	4.65875e-06	-0.1136	4.51235e-05
cg03106852	1.18381e-16	-0.198417	1.17087e-14
cg26651840	4.82895e-06	-0.13318	4.65862e-05
cg13131840	6.75085e-05	-0.11654	0.000508123
cg24852319	1.18346e-06	-0.115304	1.28483e-05
cg14172137	5.36853e-06	-0.13358	5.1266e-05
cg26557270	7.54604e-15	-0.116187	4.18861e-13
cg17403817	3.98924e-06	-0.115511	3.91782e-05
cg17323739	4.43877e-13	-0.154056	1.59855e-11
cg18051527	8.22327e-05	-0.113425	0.000607111
cg24298578	2.62316e-05	-0.113288	0.0002168
cg10133177	3.18115e-10	-0.14461	6.47657e-09
cg13516479	1.14943e-05	-0.118386	0.000102811
cg10768734	1.97425e-11	-0.154484	5.06124e-10
cg19143211	5.45332e-10	-0.121536	1.06309e-08
cg14462830	3.84505e-10	-0.174925	7.73319e-09
cg19680308	6.78856e-07	-0.142186	7.72079e-06
cg08264266	4.59315e-08	-0.121964	6.45477e-07
cg21721867	1.06555e-05	-0.112993	9.58659e-05
cg10156493	3.97172e-06	-0.104731	3.90214e-05
cg19474888	3.39197e-12	-0.118813	1.01997e-10
cg26098117	9.21641e-14	-0.106086	3.87759e-12
cg24298026	2.30031e-07	-0.100744	2.84582e-06
cg21772178	5.00102e-08	-0.110632	6.96682e-07
cg21658814	2.43741e-05	-0.101425	0.000202919
cg03910557	2.90868e-05	-0.106075	0.000238304
cg08432204	9.87295e-11	-0.106012	2.22891e-09
cg15726492	7.08849e-05	-0.109949	0.000531358
cg14493181	1.68654e-05	-0.12522	0.000145493
cg12303318	2.69695e-20	-0.149747	9.95069e-18
cg06646780	2.92313e-05	-0.103004	0.00023941
cg02716614	5.84646e-05	-0.109283	0.000445938
cg14847662	5.2702e-06	-0.101394	5.04422e-05
cg18796704	2.71064e-18	-0.13323	4.77808e-16
cg14560699	5.15786e-10	-0.115606	1.01205e-08
cg18636509	2.94348e-09	-0.115178	5.02038e-08
cg15246805	9.9e-08	-0.113326	1.30454e-06
cg15865026	1.04864e-13	-0.128213	4.34872e-12
cg04548096	4.89269e-14	-0.133432	2.19465e-12
cg10105884	7.59364e-07	-0.105354	8.55882e-06
cg07224291	1.84186e-10	-0.118652	3.93844e-09
cg11559769	0.00018418	-0.114194	0.0012515
cg11374681	1.8446e-10	-0.109315	3.94319e-09
cg20188017	1.90197e-09	-0.10564	3.36288e-08
cg03146155	1.24781e-06	-0.118796	1.35021e-05
cg11938738	1.87087e-16	-0.162273	1.72358e-14
cg23226631	1.92584e-15	-0.133557	1.28278e-13
cg25726699	6.25164e-14	-0.135862	2.73734e-12
cg14623715	4.35506e-07	-0.101633	5.12102e-06
cg17148503	1.12041e-05	-0.109462	0.000100382
cg23240171	7.32385e-08	-0.10383	9.90747e-07
cg24183237	0.000421819	-0.119331	0.00259307
cg11114242	3.03839e-09	-0.133193	5.17055e-08
cg18287222	5.04789e-05	-0.100237	0.000390287
cg26982321	1.24782e-11	-0.127957	3.31885e-10
cg04903623	1.19164e-09	-0.156245	2.18017e-08
cg25821223	1.14751e-18	-0.106228	2.26102e-16
cg14062002	2.00164e-06	-0.103858	2.08323e-05
cg03980370	7.28672e-08	-0.101787	9.86256e-07
cg04609499	1.56742e-20	-0.100926	6.34283e-18
cg12057673	8.60221e-08	-0.134861	1.14861e-06
cg14324358	0.000441254	-0.106784	0.00269624
cg10951235	3.81156e-08	-0.151159	5.43762e-07
cg17016145	0.000332768	-0.111663	0.00210548
cg06628999	3.85354e-07	-0.160052	4.57418e-06
cg04245944	4.00224e-17	-0.101246	4.66316e-15
cg06759993	2.01948e-19	-0.123895	5.54752e-17
cg08482167	3.70414e-20	-0.140629	1.29076e-17
cg25531341	4.38521e-16	-0.128494	3.51508e-14
cg25412230	0.000314433	-0.108982	0.00200481
cg22326985	4.14492e-17	-0.148592	4.80709e-15
cg19285799	9.12193e-06	-0.124454	8.31524e-05
cg24590353	6.08883e-11	-0.105868	1.42063e-09
cg17478979	3.74744e-24	-0.154974	4.78071e-21
cg03678062	4.70671e-14	-0.121974	2.12134e-12
cg03261347	4.82805e-10	-0.159164	9.51802e-09
cg09414638	9.98338e-11	-0.195844	2.25113e-09
cg25490334	1.71398e-08	-0.159632	2.59052e-07
cg11824582	2.32058e-11	-0.191358	5.88098e-10
cg11318342	2.74507e-16	-0.142205	2.38037e-14
cg11313862	3.34114e-09	-0.10489	5.64618e-08
cg22131726	1.11408e-11	-0.105315	2.99374e-10
cg17600918	3.06649e-12	-0.141058	9.30304e-11
cg14131835	3.62123e-19	-0.17944	9.14639e-17
cg14350969	2.67053e-14	-0.108103	1.28111e-12
cg06033949	2.23987e-06	-0.105977	2.3082e-05
cg24212240	6.36733e-17	-0.156439	6.95582e-15
cg17250160	0.000490272	-0.104614	0.00296019
cg03467087	7.01008e-12	-0.135198	1.96001e-10
cg20396436	1.30627e-09	-0.139403	2.37244e-08
cg16073143	2.85447e-13	-0.113096	1.07425e-11
cg18373855	9.91555e-16	-0.122592	7.23182e-14
cg01625222	1.42145e-08	-0.106469	2.17768e-07
cg06009422	1.06216e-08	-0.15907	1.6666e-07
cg14170337	9.11869e-06	-0.124732	8.31329e-05
cg11342331	1.14827e-09	-0.1133	2.108e-08
cg00376464	9.27652e-06	-0.119819	8.44286e-05
cg06834689	1.33811e-05	-0.103701	0.000117852
cg13326844	1.11083e-10	-0.11952	2.48543e-09
cg25412448	0.000112324	-0.106286	0.000803118
cg08431718	1.37115e-15	-0.11469	9.58254e-14
cg10097906	8.25708e-13	-0.129597	2.78822e-11
cg02770672	1.73887e-05	-0.135513	0.000149664
cg18235662	7.25422e-14	-0.119649	3.12542e-12
cg11175473	9.39973e-06	-0.127379	8.54777e-05
cg14393693	1.49924e-07	-0.153739	1.91945e-06
cg01857838	1.58625e-07	-0.142425	2.02191e-06
cg17586885	2.46015e-18	-0.103679	4.36723e-16
cg20418529	2.85904e-17	-0.102741	3.522e-15
cg00794911	2.99927e-13	-0.103409	1.12425e-11
cg01300852	3.78726e-17	-0.110142	4.46102e-15
cg04680494	0.00209649	-0.107655	0.0105871
cg18761763	2.89606e-11	-0.105657	7.20837e-10
cg22694931	4.38542e-10	-0.103112	8.72309e-09
cg19353431	1.2699e-08	-0.104506	1.96228e-07
cg22336162	2.25574e-13	-0.117411	8.65808e-12
cg09041644	3.34682e-15	-0.103106	2.06838e-13
cg06902609	6.40497e-19	-0.133112	1.42234e-16
cg15015122	5.81467e-17	-0.10887	6.44564e-15
cg14243209	4.41169e-20	-0.118739	1.50936e-17
cg03331514	1.56179e-19	-0.116888	4.40272e-17
cg12967164	1.29771e-18	-0.115596	2.53047e-16
cg25588389	2.82717e-07	-0.150294	3.4433e-06
cg18363763	1.05542e-05	-0.118548	9.50341e-05
cg16391242	3.07313e-08	-0.103217	4.44567e-07
cg00069391	4.53008e-13	-0.134992	1.62522e-11
cg27005946	1.06303e-19	-0.110004	3.0774e-17
cg01023798	0.000406795	-0.103647	0.00251344
cg05831188	1.97182e-09	-0.103554	3.47495e-08
cg09439722	5.20712e-10	-0.104305	1.02055e-08
cg20152326	0.00193897	-0.100493	0.0098779
cg01687558	4.45688e-07	-0.158057	5.23258e-06
cg11868247	2.80598e-11	-0.11654	7.01429e-10
cg20117519	4.20096e-05	-0.118467	0.000331166
cg24499688	7.91843e-05	-0.106102	0.000586906
cg13574150	1.22365e-08	-0.105652	1.89549e-07
cg21461281	2.07347e-08	-0.125591	3.0898e-07
cg23580662	9.49704e-05	-0.111462	0.000690651
cg25422226	1.09709e-17	-0.145595	1.58495e-15
cg06226516	1.36229e-12	-0.168297	4.43089e-11
cg06740985	9.80717e-07	-0.134577	1.0828e-05
cg19617161	3.21579e-07	-0.150399	3.87708e-06
cg11855409	4.85587e-05	-0.125193	0.000377481
cg08956101	0.00154903	-0.10096	0.00811305
cg21817179	1.2063e-10	-0.135403	2.67608e-09
cg13723551	5.22729e-09	-0.11684	8.56624e-08
cg21660861	1.85146e-12	-0.102001	5.84782e-11
cg13865610	8.04302e-12	-0.120211	2.2224e-10
cg10473059	3.00207e-05	-0.111336	0.000245102
cg15952586	1.74541e-07	-0.130722	2.20796e-06
cg13420273	3.20544e-06	-0.147685	3.20706e-05
cg22750906	2.41379e-06	-0.104453	2.47185e-05
cg26529437	3.87474e-07	-0.130884	4.59644e-06
cg04427498	2.06628e-09	-0.125521	3.6312e-08
cg00572966	1.0448e-12	-0.150252	3.46584e-11
cg04471919	1.9678e-14	-0.107455	9.77639e-13
cg17383329	6.8105e-08	-0.113415	9.27302e-07
cg25315991	2.90786e-05	-0.122491	0.000238272
cg18045685	2.78002e-07	-0.11545	3.39136e-06
cg25835568	8.03305e-05	-0.123883	0.000594408
cg04917860	8.35744e-06	-0.117978	7.67318e-05
cg04630448	0.0001124	-0.105017	0.000803355
cg09754842	0.000360875	-0.11461	0.00226466
cg22778435	1.37023e-05	-0.107326	0.000120416
cg03170502	6.89774e-05	-0.107792	0.00051866
cg24424745	1.41474e-10	-0.145615	3.09549e-09
cg13757081	4.13341e-13	-0.138599	1.4979e-11
cg19817912	1.54622e-12	-0.105544	4.96717e-11
cg19240213	6.3387e-14	-0.129825	2.77062e-12
cg22997113	1.21874e-13	-0.116153	4.96655e-12
cg06942814	3.76738e-12	-0.101569	1.11815e-10
cg11526778	1.24323e-10	-0.169869	2.7498e-09
cg07684929	1.10494e-06	-0.139212	1.20654e-05
cg01534253	2.39151e-07	-0.101439	2.94944e-06
cg27490797	5.53167e-09	-0.129932	9.02575e-08
cg25640382	2.60756e-13	-0.117066	9.87749e-12
cg09832443	3.87115e-15	-0.105979	2.34601e-13
cg11728747	4.63064e-06	-0.1019	4.48744e-05
cg19307584	4.67412e-16	-0.170904	3.70719e-14
cg27345762	1.3591e-09	-0.126748	2.4598e-08
cg02846790	1.93211e-06	-0.152887	2.01505e-05
cg23950788	9.33503e-07	-0.108347	1.0345e-05
cg07992659	5.16795e-05	-0.11015	0.000398751
cg05921889	3.96004e-14	-0.101795	1.82302e-12
cg08223717	2.28365e-05	-0.13246	0.000191388
cg12073548	1.54678e-24	-0.17143	2.28281e-21
cg13102133	0.000152647	-0.100294	0.00105903
cg03736789	1.40835e-05	-0.105895	0.00012336
cg24799830	0.000129296	-0.107202	0.000910795
cg10077502	3.12184e-06	-0.120522	3.12924e-05
cg10036840	1.08767e-10	-0.133511	2.43579e-09
cg02737219	1.14178e-05	-0.102797	0.000102163
cg17400812	1.75664e-09	-0.128056	3.12205e-08
cg19229651	5.42977e-10	-0.109689	1.05926e-08
cg18836618	3.81943e-11	-0.117467	9.28856e-10
cg27450153	6.15531e-06	-0.112521	5.80938e-05
cg16577208	0.000114681	-0.125938	0.000817874
cg21536074	2.94227e-12	-0.115891	8.98048e-11
cg22289763	2.22956e-05	-0.109762	0.000187209
cg17347386	2.16207e-05	-0.106473	0.000182213
cg14434601	2.40118e-06	-0.117075	2.46028e-05
cg10853409	2.33809e-05	-0.10278	0.000195581
cg17544584	4.74773e-19	-0.105406	1.16569e-16
cg07075347	0.000110248	-0.106883	0.000790286
cg19089201	1.50468e-17	-0.120195	2.07806e-15
cg22132788	1.64997e-20	-0.156464	6.64119e-18
cg11468898	9.26184e-05	-0.100812	0.0006757
cg15624274	3.49745e-18	-0.116912	5.94235e-16
cg02389180	0.000420693	-0.105562	0.00258762
cg25983901	4.49172e-05	-0.101658	0.000351913
cg06350882	1.65399e-06	-0.125385	1.74923e-05
cg26147514	7.75768e-08	-0.139209	1.04437e-06
cg09905635	1.07787e-18	-0.101395	2.14627e-16
cg15847527	5.30798e-12	-0.109437	1.52897e-10
cg12350157	2.2421e-05	-0.123869	0.000188157
cg27069616	1.66895e-16	-0.107348	1.57023e-14
cg08795149	1.28453e-10	-0.173604	2.83532e-09
cg18640514	5.84688e-12	-0.117724	1.67332e-10
cg13436968	0.000249904	-0.123195	0.00163991
cg12188614	0.000126199	-0.111185	0.000891728
cg20823137	1.123e-11	-0.150383	3.01555e-10
cg18921475	3.38302e-13	-0.106993	1.2525e-11
cg21549161	8.75757e-13	-0.134194	2.93746e-11
cg08165339	4.94503e-06	-0.138	4.76084e-05
cg14818546	5.33756e-06	-0.1269	5.10026e-05
cg10665616	5.265e-10	-0.115748	1.03065e-08
cg27158793	7.93296e-16	-0.141399	5.94127e-14
cg05286252	7.71303e-07	-0.139665	8.68299e-06
cg13447033	5.15529e-07	-0.116192	5.98625e-06
cg15520052	1.91627e-09	-0.122548	3.38576e-08
cg25404758	1.68497e-05	-0.106827	0.000145374
cg23026543	1.07627e-15	-0.109141	7.75202e-14
cg10291005	5.49115e-08	-0.139858	7.58641e-07
cg07339864	1.86542e-08	-0.120715	2.79973e-07
cg02514000	7.16173e-05	-0.102151	0.000536314
cg13567744	6.90153e-09	-0.103354	1.11044e-07
cg05356778	2.81505e-05	-0.101299	0.000231465
cg12678695	3.34134e-07	-0.124038	4.01559e-06
cg22123387	6.91359e-12	-0.111461	1.93725e-10
cg17787108	2.32898e-16	-0.11491	2.07945e-14
cg08591998	5.42521e-11	-0.109178	1.27608e-09
cg25544461	1.80577e-09	-0.101512	3.20332e-08
cg12209693	2.02908e-09	-0.102128	3.57084e-08
cg00087244	3.38117e-11	-0.118955	8.30595e-10
cg16272084	2.09438e-07	-0.104985	2.6108e-06
cg07448997	2.22073e-09	-0.143053	3.8773e-08
cg18983132	3.43805e-19	-0.109199	8.80188e-17
cg19366753	6.79037e-07	-0.155346	7.72167e-06
cg13691428	0.000560789	-0.105825	0.00333171
cg25243773	5.51994e-06	-0.128726	5.26051e-05
cg25972943	1.38077e-08	-0.124268	2.12142e-07
cg27574973	6.45968e-10	-0.117703	1.24191e-08
cg14388864	6.13757e-05	-0.124955	0.000465829
cg13380319	0.000356275	-0.101909	0.00223934
cg13051700	1.1108e-14	-0.102111	5.92964e-13
cg03769908	0.000168134	-0.120432	0.0011553
cg15066837	0.000866518	-0.102095	0.00490201
cg04458919	2.62559e-05	-0.119227	0.000216977
cg03114899	0.000682378	-0.105463	0.00396673
cg12776129	1.75748e-08	-0.181393	2.64829e-07
cg18944653	7.83417e-12	-0.146213	2.17107e-10
cg17578341	4.14342e-10	-0.106491	8.27453e-09
cg25161868	4.04474e-15	-0.138472	2.43551e-13
cg13420207	4.63003e-07	-0.130278	5.42064e-06
cg10030980	0.000209483	-0.109979	0.00140251
cg26613778	2.74965e-11	-0.129629	6.8895e-10
cg25585043	1.63645e-12	-0.136471	5.22804e-11
cg17294136	3.06653e-11	-0.162794	7.59749e-10
cg01454305	4.78629e-08	-0.120525	6.70212e-07
cg00145985	1.46889e-07	-0.157603	1.88252e-06
cg27470827	1.04317e-11	-0.120521	2.81728e-10
cg08951078	1.90142e-08	-0.131174	2.84865e-07
cg20587945	6.67505e-10	-0.120099	1.28102e-08
cg19907520	5.19284e-07	-0.12349	6.02706e-06
cg07449753	7.447e-10	-0.166923	1.41796e-08
cg03542197	4.0299e-13	-0.165523	1.46462e-11
cg22831029	2.37191e-07	-0.104223	2.92622e-06
cg11691300	0.000110194	-0.119906	0.00079006
cg06214869	4.23884e-08	-0.131612	5.99379e-07
cg03108373	1.27053e-08	-0.113082	1.96286e-07
cg06820822	8.04161e-05	-0.115996	0.000594924
cg27193735	4.00756e-06	-0.114123	3.93428e-05
cg19617217	2.52522e-11	-0.110012	6.36319e-10
cg05467568	1.09702e-10	-0.149868	2.45598e-09
cg26441104	0.000275886	-0.110258	0.00178844
cg01892620	1.65797e-06	-0.132414	1.75294e-05
cg07413467	5.03147e-05	-0.103437	0.000389217
cg08311343	5.77293e-22	-0.122302	3.53266e-19
cg09502464	3.29161e-06	-0.115346	3.2841e-05
cg16568084	0.000226816	-0.103537	0.00150467
cg23688713	1.81617e-07	-0.110052	2.29016e-06
cg20587464	1.27557e-12	-0.155572	4.16889e-11
cg07997634	6.36152e-07	-0.170535	7.27357e-06
cg07830472	1.33674e-17	-0.105563	1.88062e-15
cg11107212	0.000273235	-0.110987	0.00177353
[truncated: 1,684 more rows]

## Sheet: S7
Probe	GeneID	Symbol	Distance	Sides	Raw.p	FDR
cg00554260	ENSG00000119866	BCL11A	1183339	R10	6.0852e-13	3.85345e-10
cg06942727	ENSG00000119866	BCL11A	355553	R4	6.0852e-13	3.85345e-10
cg10808195	ENSG00000119866	BCL11A	235126	R4	6.0852e-13	3.85345e-10
cg25885042	ENSG00000119866	BCL11A	1200405	R10	6.0852e-13	3.85345e-10
cg00223767	ENSG00000272301	AP002360.3	268975	R7	8.37253e-12	4.24152e-09
cg14508572	ENSG00000245248	USP2-AS1	-381036	L9	1.19925e-11	4.30862e-09
cg00872104	ENSG00000278909	AC007608.4	16203	R3	1.3608e-11	4.30862e-09
cg01194320	ENSG00000278909	AC007608.4	96098	R3	1.3608e-11	4.30862e-09
cg07084019	ENSG00000138382	METTL5	-412764	L5	5.55032e-11	1.33928e-08
cg08471173	ENSG00000138382	METTL5	-331101	L5	5.55032e-11	1.33928e-08
cg12428727	ENSG00000183734	ASCL2	55058	R1	5.81605e-11	1.33928e-08
cg02224329	ENSG00000237877	LINC01473	1157026	R7	7.07438e-11	1.37842e-08
cg08817353	ENSG00000237877	LINC01473	1878347	R9	7.07438e-11	1.37842e-08
cg07997634	ENSG00000127922	SEM1	292654	R7	3.31573e-10	5.99911e-08
cg03800178	ENSG00000184903	IMMP2L	1085822	R7	4.00166e-10	6.33513e-08
cg10082515	ENSG00000184903	IMMP2L	504330	R2	4.00166e-10	6.33513e-08
cg15976283	ENSG00000234949	AC104667.2	457310	R10	5.81345e-10	8.66204e-08
cg08426898	ENSG00000270460	AC106900.1	-240610	L7	7.18523e-10	8.66675e-08
cg15754878	ENSG00000270460	AC106900.1	-241223	L7	7.18523e-10	8.66675e-08
cg17784503	ENSG00000270460	AC106900.1	-241154	L7	7.18523e-10	8.66675e-08
cg19565738	ENSG00000270460	AC106900.1	592435	R10	7.18523e-10	8.66675e-08
cg00022900	ENSG00000271971	AC120053.1	584071	R8	8.79332e-10	9.68412e-08
cg09636941	ENSG00000271971	AC120053.1	628727	R8	8.79332e-10	9.68412e-08
cg08426898	ENSG00000138430	OLA1	20442	R1	1.02022e-09	9.93929e-08
cg15754878	ENSG00000138430	OLA1	19829	R1	1.02022e-09	9.93929e-08
cg17784503	ENSG00000138430	OLA1	19898	R1	1.02022e-09	9.93929e-08
cg01534253	ENSG00000235669	AC004593.1	791566	R9	1.37353e-09	9.98628e-08
cg07684929	ENSG00000235669	AC004593.1	894403	R9	1.37353e-09	9.98628e-08
cg09832443	ENSG00000235669	AC004593.1	626476	R9	1.37353e-09	9.98628e-08
cg11526778	ENSG00000235669	AC004593.1	1123374	R13	1.37353e-09	9.98628e-08
cg11728747	ENSG00000235669	AC004593.1	201244	R4	1.37353e-09	9.98628e-08
cg19307584	ENSG00000235669	AC004593.1	0	L1	1.37353e-09	9.98628e-08
cg25640382	ENSG00000235669	AC004593.1	648645	R9	1.37353e-09	9.98628e-08
cg27490797	ENSG00000235669	AC004593.1	732740	R9	1.37353e-09	9.98628e-08
cg21918313	ENSG00000144034	TPRKB	460027	R9	1.40706e-09	9.98628e-08
cg07785444	ENSG00000007255	TRAPPC6A	1519	R1	1.41929e-09	9.98628e-08
cg11646192	ENSG00000249942	AC239584.1	187684	R3	1.89336e-09	1.16973e-07
cg12425700	ENSG00000249942	AC239584.1	231520	R4	1.89336e-09	1.16973e-07
cg22039724	ENSG00000249942	AC239584.1	18253	L1	1.89336e-09	1.16973e-07
cg25609878	ENSG00000249942	AC239584.1	435062	R6	1.89336e-09	1.16973e-07
cg26013975	ENSG00000249942	AC239584.1	452544	R7	1.89336e-09	1.16973e-07
cg11409022	ENSG00000237950	AL357079.1	91196	R2	2.02017e-09	1.21835e-07
cg04680494	ENSG00000203688	LINC02487	-320675	L9	2.20072e-09	1.26691e-07
cg18761763	ENSG00000203688	LINC02487	-327847	L9	2.20072e-09	1.26691e-07
cg01410615	ENSG00000229996	AC093585.1	-213907	L8	2.50148e-09	1.37745e-07
cg09560533	ENSG00000229996	AC093585.1	173267	R7	2.50148e-09	1.37745e-07
cg00159289	ENSG00000167011	NAT16	-20485	L2	3.32665e-09	1.74026e-07
cg24809529	ENSG00000167011	NAT16	-57711	L7	3.32665e-09	1.74026e-07
cg23429036	ENSG00000138363	ATIC	807521	R10	3.36646e-09	1.74026e-07
cg03884543	ENSG00000162641	AKNAD1	0	L1	4.0867e-09	1.91466e-07
cg17777592	ENSG00000123179	EBPL	259390	R7	4.63504e-09	1.91466e-07
cg18170989	ENSG00000123179	EBPL	259425	R7	4.63504e-09	1.91466e-07
cg03431727	ENSG00000197756	RPL37A	128506	R5	4.75298e-09	1.91466e-07
cg08353938	ENSG00000197756	RPL37A	135438	R5	4.75298e-09	1.91466e-07
cg21644914	ENSG00000197756	RPL37A	-162207	L7	4.75298e-09	1.91466e-07
cg11203211	ENSG00000184428	TOP1MT	84958	R6	5.03961e-09	1.91466e-07
cg12188860	ENSG00000184428	TOP1MT	0	L1	5.03961e-09	1.91466e-07
cg23629150	ENSG00000184428	TOP1MT	0	L1	5.03961e-09	1.91466e-07
cg05863637	ENSG00000279193	AC026336.4	76818	R3	5.06445e-09	1.91466e-07
cg12072740	ENSG00000279193	AC026336.4	401314	R7	5.06445e-09	1.91466e-07
cg15936861	ENSG00000279193	AC026336.4	330317	R7	5.06445e-09	1.91466e-07
cg17226286	ENSG00000279193	AC026336.4	76795	R3	5.06445e-09	1.91466e-07
cg22512573	ENSG00000279193	AC026336.4	77254	R4	5.06445e-09	1.91466e-07
cg24541425	ENSG00000279193	AC026336.4	77410	R4	5.06445e-09	1.91466e-07
cg26327092	ENSG00000279193	AC026336.4	137005	R4	5.06445e-09	1.91466e-07
cg26430081	ENSG00000279193	AC026336.4	77074	R4	5.06445e-09	1.91466e-07
cg26614129	ENSG00000279193	AC026336.4	295179	R7	5.06445e-09	1.91466e-07
cg05979619	ENSG00000144161	ZC3H8	264527	R5	5.66415e-09	2.10989e-07
cg04285141	ENSG00000070770	CSNK2A2	319382	R10	6.85689e-09	2.46662e-07
cg05981794	ENSG00000070770	CSNK2A2	319423	R10	6.85689e-09	2.46662e-07
cg06453916	ENSG00000103485	QPRT	0	R1	6.91393e-09	2.46662e-07
cg02833180	ENSG00000115541	HSPE1	-446890	L10	8.64081e-09	2.80427e-07
cg07588439	ENSG00000115541	HSPE1	-203380	L7	8.64081e-09	2.80427e-07
cg06438530	ENSG00000188243	COMMD6	902414	R8	8.85677e-09	2.80427e-07
cg11014582	ENSG00000188243	COMMD6	-210151	L6	8.85677e-09	2.80427e-07
cg11747081	ENSG00000188243	COMMD6	-321247	L8	8.85677e-09	2.80427e-07
cg15229454	ENSG00000188243	COMMD6	-155652	L6	8.85677e-09	2.80427e-07
cg16132208	ENSG00000188243	COMMD6	-413363	L10	8.85677e-09	2.80427e-07
cg17481703	ENSG00000188243	COMMD6	-321255	L8	8.85677e-09	2.80427e-07
cg26986062	ENSG00000188243	COMMD6	1081752	R10	8.85677e-09	2.80427e-07
cg22119676	ENSG00000276334	AL133243.2	-309097	L10	9.85468e-09	2.8426e-07
cg08498747	ENSG00000175832	ETV4	-90680	L3	1.00176e-08	2.8426e-07
cg08956157	ENSG00000235726	AC010148.1	0	L1	1.01e-08	2.8426e-07
cg14302625	ENSG00000235726	AC010148.1	-86474	L2	1.01e-08	2.8426e-07
cg26946092	ENSG00000235726	AC010148.1	-317834	L5	1.01e-08	2.8426e-07
cg07467482	ENSG00000273344	PAXIP1-AS1	694465	R6	1.01e-08	2.8426e-07
cg16587518	ENSG00000273344	PAXIP1-AS1	-224278	L9	1.01e-08	2.8426e-07
cg21320123	ENSG00000273344	PAXIP1-AS1	803473	R6	1.01e-08	2.8426e-07
cg22255773	ENSG00000273344	PAXIP1-AS1	237600	R6	1.01e-08	2.8426e-07
cg22679813	ENSG00000273344	PAXIP1-AS1	631795	R6	1.01e-08	2.8426e-07
cg22740783	ENSG00000138074	SLC5A6	80995	R6	1.17973e-08	3.2838e-07
cg04680494	ENSG00000272549	LINC02538	-337695	L10	1.30034e-08	3.41398e-07
cg18761763	ENSG00000272549	LINC02538	-344867	L10	1.30034e-08	3.41398e-07
cg07506407	ENSG00000250290	NCAPGP1	262718	R4	1.32336e-08	3.41398e-07
cg26179069	ENSG00000250290	NCAPGP1	300632	R4	1.32336e-08	3.41398e-07
cg00931957	ENSG00000137970	RPL7P9	1166980	R10	1.38824e-08	3.41398e-07
cg01566312	ENSG00000137970	RPL7P9	-272922	L4	1.38824e-08	3.41398e-07
cg03900581	ENSG00000137970	RPL7P9	675861	R8	1.38824e-08	3.41398e-07
cg06099303	ENSG00000137970	RPL7P9	471932	R7	1.38824e-08	3.41398e-07
cg06975914	ENSG00000137970	RPL7P9	140126	R2	1.38824e-08	3.41398e-07
cg14072140	ENSG00000137970	RPL7P9	-886662	L7	1.38824e-08	3.41398e-07
cg18645035	ENSG00000137970	RPL7P9	-414631	L4	1.38824e-08	3.41398e-07
cg24601327	ENSG00000137970	RPL7P9	618075	R8	1.38824e-08	3.41398e-07
cg11553755	ENSG00000219470	AL355802.1	48004	R6	1.43403e-08	3.45943e-07
cg13312976	ENSG00000219470	AL355802.1	203226	R13	1.43403e-08	3.45943e-07
cg12594615	ENSG00000071082	RPL31	-2642	L2	1.75528e-08	4.19446e-07
cg07506407	ENSG00000272502	AC104958.2	439379	R6	1.87209e-08	4.39074e-07
cg26179069	ENSG00000272502	AC104958.2	477293	R6	1.87209e-08	4.39074e-07
cg00872104	ENSG00000140807	NKD1	9244	R1	2.25147e-08	5.17908e-07
cg01194320	ENSG00000140807	NKD1	89139	R1	2.25147e-08	5.17908e-07
cg24439315	ENSG00000142530	FAM71E1	-87377	L8	2.26955e-08	5.17908e-07
cg02095290	ENSG00000244398	AC116533.1	-12334	L2	2.47799e-08	5.411e-07
cg05607053	ENSG00000244398	AC116533.1	571529	R6	2.47799e-08	5.411e-07
cg17284609	ENSG00000244398	AC116533.1	571564	R6	2.47799e-08	5.411e-07
cg21992400	ENSG00000244398	AC116533.1	826214	R6	2.47799e-08	5.411e-07
cg23332827	ENSG00000244398	AC116533.1	1244113	R9	2.47799e-08	5.411e-07
cg08813944	ENSG00000172809	RPL38	941130	R12	3.48566e-08	7.34749e-07
cg18391467	ENSG00000172809	RPL38	-169996	L9	3.48566e-08	7.34749e-07
cg25227866	ENSG00000172809	RPL38	710189	R10	3.48566e-08	7.34749e-07
cg06438530	ENSG00000118939	UCHL3	926675	R9	3.62588e-08	7.34749e-07
cg11014582	ENSG00000118939	UCHL3	-153570	L5	3.62588e-08	7.34749e-07
cg11747081	ENSG00000118939	UCHL3	-264666	L7	3.62588e-08	7.34749e-07
cg15229454	ENSG00000118939	UCHL3	-99071	L5	3.62588e-08	7.34749e-07
cg16132208	ENSG00000118939	UCHL3	-356782	L9	3.62588e-08	7.34749e-07
cg17481703	ENSG00000118939	UCHL3	-264674	L7	3.62588e-08	7.34749e-07
cg12316887	ENSG00000244363	RPL7P23	-296003	L5	3.86168e-08	7.7632e-07
cg08163855	ENSG00000156467	UQCRB	794993	R9	4.66163e-08	9.15341e-07
cg11540932	ENSG00000156467	UQCRB	-384076	L7	4.66163e-08	9.15341e-07
cg13160891	ENSG00000156467	UQCRB	469780	R7	4.66163e-08	9.15341e-07
cg26144594	ENSG00000147687	TATDN1	-309355	L5	4.69822e-08	9.15431e-07
cg11071901	ENSG00000230177	AL080317.1	-166207	L7	4.7351e-08	9.15573e-07
cg00493363	ENSG00000105865	DUS4L	584153	R7	5.53422e-08	1.03838e-06
cg02683577	ENSG00000153574	RPIA	274423	R7	5.53422e-08	1.03838e-06
cg04388278	ENSG00000105865	DUS4L	473441	R7	5.53422e-08	1.03838e-06
cg24232378	ENSG00000105865	DUS4L	658032	R8	5.53422e-08	1.03838e-06
cg02346342	ENSG00000147604	RPL7	-124410	L6	5.79841e-08	1.07207e-06
cg26049390	ENSG00000147604	RPL7	-60723	L3	5.79841e-08	1.07207e-06
cg00295259	ENSG00000280409	LINC01101	-468000	L6	6.38971e-08	1.11622e-06
cg02994923	ENSG00000280409	LINC01101	-79950	L2	6.38971e-08	1.11622e-06
cg07412254	ENSG00000280409	LINC01101	0	L1	6.38971e-08	1.11622e-06
cg17204557	ENSG00000280409	LINC01101	-114	L1	6.38971e-08	1.11622e-06
cg17851725	ENSG00000280409	LINC01101	-45577	L2	6.38971e-08	1.11622e-06
cg20230416	ENSG00000280409	LINC01101	-128864	L3	6.38971e-08	1.11622e-06
cg20925841	ENSG00000280409	LINC01101	117509	R1	6.38971e-08	1.11622e-06
cg25334934	ENSG00000280409	LINC01101	-45553	L2	6.38971e-08	1.11622e-06
cg05770446	ENSG00000227525	RPL7P6	406452	R4	6.66624e-08	1.14868e-06
cg09363891	ENSG00000227525	RPL7P6	669498	R7	6.66624e-08	1.14868e-06
cg01210307	ENSG00000226320	LINC01811	-1195411	L7	7.8575e-08	1.30941e-06
cg03192231	ENSG00000226320	LINC01811	-1182110	L7	7.8575e-08	1.30941e-06
cg03925411	ENSG00000226320	LINC01811	-1382461	L8	7.8575e-08	1.30941e-06
cg08023442	ENSG00000226320	LINC01811	-163251	L2	7.8575e-08	1.30941e-06
cg25707745	ENSG00000226320	LINC01811	-279956	L2	7.8575e-08	1.30941e-06
cg06007850	ENSG00000272465	AL031768.1	303637	R3	8.26566e-08	1.36043e-06
cg10291238	ENSG00000150456	EEF1AKMT1	-75349	L2	8.27108e-08	1.36043e-06
cg04157272	ENSG00000243667	WDR92	332228	R3	8.5945e-08	1.39551e-06
cg16627836	ENSG00000243667	WDR92	676249	R6	8.5945e-08	1.39551e-06
cg08030922	ENSG00000270720	AC104785.1	-634013	L7	8.72701e-08	1.40799e-06
cg05863637	ENSG00000259862	AC026336.2	204572	R9	9.31454e-08	1.44747e-06
cg17226286	ENSG00000259862	AC026336.2	204549	R9	9.31454e-08	1.44747e-06
cg22512573	ENSG00000259862	AC026336.2	205008	R10	9.31454e-08	1.44747e-06
cg24541425	ENSG00000259862	AC026336.2	205164	R10	9.31454e-08	1.44747e-06
cg26327092	ENSG00000259862	AC026336.2	264759	R10	9.31454e-08	1.44747e-06
cg26430081	ENSG00000259862	AC026336.2	204828	R10	9.31454e-08	1.44747e-06
cg11778714	ENSG00000233871	DLG5-AS1	81966	R3	9.86318e-08	1.51415e-06
cg11940526	ENSG00000233871	DLG5-AS1	-621785	L9	9.86318e-08	1.51415e-06
cg01315201	ENSG00000188342	GTF2F2	361351	R6	1.04039e-07	1.57803e-06
cg17491360	ENSG00000188342	GTF2F2	310376	R6	1.04039e-07	1.57803e-06
cg11778714	ENSG00000138326	RPS24	188326	R6	1.08076e-07	1.61986e-06
cg11940526	ENSG00000138326	RPS24	-494796	L6	1.08076e-07	1.61986e-06
cg04940329	ENSG00000108244	KRT23	0	R1	1.18391e-07	1.75371e-06
cg12474695	ENSG00000108244	KRT23	0	R1	1.18391e-07	1.75371e-06
cg11309785	ENSG00000135632	SMYD5	519104	R9	1.26745e-07	1.85575e-06
cg21918313	ENSG00000135632	SMYD5	-41853	L4	1.26745e-07	1.85575e-06
cg09858188	ENSG00000243479	MNX1-AS1	-5359	L1	1.38774e-07	2.00865e-06
cg17220545	ENSG00000243479	MNX1-AS1	-276435	L9	1.38774e-07	2.00865e-06
cg15536401	ENSG00000128534	LSM8	-1987118	L8	1.49633e-07	2.11743e-06
cg18030949	ENSG00000128534	LSM8	-1331826	L6	1.49633e-07	2.11743e-06
cg22567315	ENSG00000128534	LSM8	-1760788	L6	1.49633e-07	2.11743e-06
cg25822376	ENSG00000128534	LSM8	-2101404	L9	1.49633e-07	2.11743e-06
cg11973974	ENSG00000218739	CEBPZOS	-473724	L10	1.57718e-07	2.18503e-06
cg17866650	ENSG00000218739	CEBPZOS	-355007	L9	1.57718e-07	2.18503e-06
cg26986629	ENSG00000218739	CEBPZOS	-160744	L7	1.57718e-07	2.18503e-06
cg06468133	ENSG00000005801	ZNF195	116048	R8	1.58907e-07	2.18503e-06
cg04517258	ENSG00000253716	MINCR	266621	R10	1.61311e-07	2.18503e-06
cg11203211	ENSG00000253716	MINCR	60735	R3	1.61311e-07	2.18503e-06
cg12188860	ENSG00000253716	MINCR	-52624	L4	1.61311e-07	2.18503e-06
cg23629150	ENSG00000253716	MINCR	-52543	L4	1.61311e-07	2.18503e-06
cg02493211	ENSG00000118181	RPS25	104786	R9	1.7257e-07	2.3128e-06
cg26811705	ENSG00000118181	RPS25	105011	R10	1.7257e-07	2.3128e-06
cg20823137	ENSG00000249773	AC092647.5	-74109	L3	1.81847e-07	2.42431e-06
cg13394191	ENSG00000212993	POU5F1B	512250	R6	1.87362e-07	2.48161e-06
cg14206523	ENSG00000231409	AC018868.1	217335	R5	1.93039e-07	2.48161e-06
cg24795958	ENSG00000231409	AC018868.1	147663	R4	1.93039e-07	2.48161e-06
cg26053864	ENSG00000231409	AC018868.1	147644	R4	1.93039e-07	2.48161e-06
cg12651286	ENSG00000255337	AP001830.1	-141088	L5	1.93755e-07	2.48161e-06
cg12043732	ENSG00000101190	TCFL5	188242	R10	1.97405e-07	2.48161e-06
cg02130329	ENSG00000104408	EIF3E	842532	R6	1.98882e-07	2.48161e-06
cg05992395	ENSG00000104408	EIF3E	-698251	L8	1.98882e-07	2.48161e-06
cg15595627	ENSG00000104408	EIF3E	811925	R6	1.98882e-07	2.48161e-06
cg15724328	ENSG00000104408	EIF3E	898494	R6	1.98882e-07	2.48161e-06
cg20207829	ENSG00000104408	EIF3E	-684978	L8	1.98882e-07	2.48161e-06
cg22837763	ENSG00000104408	EIF3E	820408	R6	1.98882e-07	2.48161e-06
cg25116615	ENSG00000104408	EIF3E	756031	R6	1.98882e-07	2.48161e-06
cg00232831	ENSG00000279844	AC096656.1	591966	R1	2.05373e-07	2.51309e-06
cg00897796	ENSG00000279844	AC096656.1	578359	R1	2.05373e-07	2.51309e-06
cg07053546	ENSG00000279844	AC096656.1	519881	R1	2.05373e-07	2.51309e-06
cg27445931	ENSG00000279844	AC096656.1	298613	R1	2.05373e-07	2.51309e-06
cg18126802	ENSG00000180999	C1orf105	68756	R3	2.07897e-07	2.51963e-06
cg25722073	ENSG00000180999	C1orf105	38466	R2	2.07897e-07	2.51963e-06
cg00991994	ENSG00000114021	NIT2	414028	R7	2.17452e-07	2.56738e-06
cg01377807	ENSG00000114021	NIT2	258341	R6	2.17452e-07	2.56738e-06
cg02145866	ENSG00000114021	NIT2	700501	R9	2.17452e-07	2.56738e-06
cg04688645	ENSG00000114021	NIT2	280738	R6	2.17452e-07	2.56738e-06
cg24156261	ENSG00000114021	NIT2	331731	R6	2.17452e-07	2.56738e-06
cg16830504	ENSG00000243926	TIPARP-AS1	304895	R4	2.19073e-07	2.56738e-06
cg00991994	ENSG00000273374	AC069222.1	-114650	L2	2.23999e-07	2.56738e-06
cg01377807	ENSG00000273374	AC069222.1	-270337	L3	2.23999e-07	2.56738e-06
cg02145866	ENSG00000273374	AC069222.1	168461	R1	2.23999e-07	2.56738e-06
cg04688645	ENSG00000273374	AC069222.1	-247940	L3	2.23999e-07	2.56738e-06
cg05607742	ENSG00000273374	AC069222.1	847387	R8	2.23999e-07	2.56738e-06
cg24156261	ENSG00000273374	AC069222.1	-196947	L3	2.23999e-07	2.56738e-06
cg15638366	ENSG00000172878	METAP1D	-366295	L8	2.35935e-07	2.67993e-06
cg26154047	ENSG00000172878	METAP1D	834	R1	2.35935e-07	2.67993e-06
cg20178603	ENSG00000155438	NIFK	-1324777	L5	2.46647e-07	2.78909e-06
cg09548718	ENSG00000228071	RPL7P47	627970	R4	2.5032e-07	2.81804e-06
cg08656837	ENSG00000216895	AC009403.1	-306644	L4	2.54047e-07	2.8348e-06
cg12537394	ENSG00000216895	AC009403.1	0	L1	2.54047e-07	2.8348e-06
cg18366480	ENSG00000108375	RNF43	0	R1	2.69494e-07	2.99398e-06
cg06902609	ENSG00000240230	COX19	0	R1	2.73495e-07	3.01201e-06
cg15015122	ENSG00000240230	COX19	0	R1	2.73495e-07	3.01201e-06
cg23418968	ENSG00000269973	AC010969.2	260477	R5	2.77553e-07	3.04347e-06
cg00087244	ENSG00000006704	GTF2IRD1	-25566	L3	3.05383e-07	3.29164e-06
cg08591998	ENSG00000006704	GTF2IRD1	402112	R8	3.05383e-07	3.29164e-06
cg12209693	ENSG00000006704	GTF2IRD1	0	L1	3.05383e-07	3.29164e-06
cg25544461	ENSG00000006704	GTF2IRD1	0	L1	3.05383e-07	3.29164e-06
cg08818297	ENSG00000272335	AC093297.2	-82537	L1	3.14474e-07	3.3329e-06
cg16540590	ENSG00000272335	AC093297.2	1023680	R10	3.14474e-07	3.3329e-06
cg19100988	ENSG00000272335	AC093297.2	1095108	R11	3.14474e-07	3.3329e-06
cg19779965	ENSG00000272335	AC093297.2	-306986	L2	3.14474e-07	3.3329e-06
cg14228830	ENSG00000114113	RBP2	-57639	L3	3.28552e-07	3.38564e-06
cg10690919	ENSG00000262006	AC005920.4	74451	R5	3.31688e-07	3.38564e-06
cg12881765	ENSG00000262006	AC005920.4	145430	R8	3.31688e-07	3.38564e-06
cg19538115	ENSG00000262006	AC005920.4	16103	R1	3.31688e-07	3.38564e-06
cg02736228	ENSG00000174567	GOLT1A	-163526	L5	3.35893e-07	3.38564e-06
cg03127388	ENSG00000174567	GOLT1A	-12032	L2	3.35893e-07	3.38564e-06
cg08784911	ENSG00000174567	GOLT1A	-163722	L5	3.35893e-07	3.38564e-06
cg07494300	ENSG00000276957	AL158063.1	1194668	R16	3.36616e-07	3.38564e-06
cg08417857	ENSG00000276957	AL158063.1	1187697	R16	3.36616e-07	3.38564e-06
cg10069736	ENSG00000276957	AL158063.1	316170	R6	3.36616e-07	3.38564e-06
cg18571782	ENSG00000276957	AL158063.1	1454595	R16	3.36616e-07	3.38564e-06
cg15636295	ENSG00000243056	EIF4EBP3	201995	R9	3.38358e-07	3.38564e-06
cg18167160	ENSG00000142676	RPL11	306913	R8	3.38358e-07	3.38564e-06
cg08426898	ENSG00000271151	AC016737.1	-82584	L4	3.40836e-07	3.38564e-06
cg15754878	ENSG00000271151	AC016737.1	-83197	L4	3.40836e-07	3.38564e-06
cg17784503	ENSG00000271151	AC016737.1	-83128	L4	3.40836e-07	3.38564e-06
cg02905744	ENSG00000249859	PVT1	-796154	L4	3.53517e-07	3.45737e-06
cg08587313	ENSG00000249859	PVT1	-1016025	L4	3.53517e-07	3.45737e-06
cg10200451	ENSG00000249859	PVT1	-1153934	L6	3.53517e-07	3.45737e-06
cg13394191	ENSG00000249859	PVT1	984600	R10	3.53517e-07	3.45737e-06
cg02127234	ENSG00000245910	SNHG6	145383	R2	3.91476e-07	3.78476e-06
cg03656863	ENSG00000245910	SNHG6	365925	R6	3.91476e-07	3.78476e-06
cg20180050	ENSG00000245910	SNHG6	462829	R10	3.91476e-07	3.78476e-06
cg17800396	ENSG00000137288	UQCC2	-69938	L3	3.97209e-07	3.82559e-06
cg02981663	ENSG00000122034	GTF3A	-222122	L5	4.20962e-07	3.99362e-06
cg03187190	ENSG00000122034	GTF3A	-346614	L8	4.20962e-07	3.99362e-06
cg08008475	ENSG00000122034	GTF3A	20975	R1	4.20962e-07	3.99362e-06
cg13750474	ENSG00000122034	GTF3A	-354227	L8	4.20962e-07	3.99362e-06
cg04001071	ENSG00000278462	AL359880.1	-321661	L5	4.58112e-07	4.25999e-06
cg04092803	ENSG00000278462	AL359880.1	51178	R1	4.58112e-07	4.25999e-06
cg08167466	ENSG00000278462	AL359880.1	-781620	L7	4.58112e-07	4.25999e-06
cg08650900	ENSG00000278462	AL359880.1	-402951	L6	4.58112e-07	4.25999e-06
cg07576931	ENSG00000147677	EIF3H	124285	R1	4.65858e-07	4.25999e-06
cg08165796	ENSG00000147677	EIF3H	170068	R1	4.65858e-07	4.25999e-06
cg15638338	ENSG00000147677	EIF3H	286677	R2	4.65858e-07	4.25999e-06
cg16882206	ENSG00000147677	EIF3H	2188249	R7	4.65858e-07	4.25999e-06
cg22405493	ENSG00000147677	EIF3H	2160844	R7	4.65858e-07	4.25999e-06
cg24343430	ENSG00000147677	EIF3H	197255	R1	4.65858e-07	4.25999e-06
cg06084210	ENSG00000151287	TEX30	-328162	L9	4.72637e-07	4.27567e-06
cg09042966	ENSG00000151287	TEX30	-414179	L9	4.72637e-07	4.27567e-06
cg16921285	ENSG00000151287	TEX30	-577044	L10	4.72637e-07	4.27567e-06
cg10606176	ENSG00000251432	LINC02615	-41547	L3	5.1165e-07	4.59578e-06
cg16301894	ENSG00000251432	LINC02615	0	L1	5.1165e-07	4.59578e-06
cg05870439	ENSG00000165863	C10orf82	594292	R10	5.17295e-07	4.59757e-06
cg09194742	ENSG00000165863	C10orf82	-146382	L4	5.17295e-07	4.59757e-06
cg17870357	ENSG00000165863	C10orf82	469911	R10	5.17295e-07	4.59757e-06
cg17789809	ENSG00000205981	DNAJC19	-635759	L8	5.22817e-07	4.61427e-06
cg21188409	ENSG00000205981	DNAJC19	235455	R6	5.22817e-07	4.61427e-06
cg06932535	ENSG00000202337	RNU6-8	322043	R8	5.26576e-07	4.61528e-06
cg09835220	ENSG00000202337	RNU6-8	-1348970	L8	5.26576e-07	4.61528e-06
cg01210307	ENSG00000236452	AC123023.1	-1489477	L9	5.37672e-07	4.63239e-06
cg03192231	ENSG00000236452	AC123023.1	-1476176	L9	5.37672e-07	4.63239e-06
cg03925411	ENSG00000236452	AC123023.1	-1676527	L10	5.37672e-07	4.63239e-06
cg08023442	ENSG00000236452	AC123023.1	-457317	L4	5.37672e-07	4.63239e-06
cg25707745	ENSG00000236452	AC123023.1	-574022	L4	5.37672e-07	4.63239e-06
cg00319312	ENSG00000182004	SNRPE	159585	R6	5.49792e-07	4.70481e-06
cg07947930	ENSG00000182004	SNRPE	385780	R9	5.49792e-07	4.70481e-06
cg00463746	ENSG00000142856	ITGB3BP	-374926	L6	5.94907e-07	4.98974e-06
cg07906432	ENSG00000142856	ITGB3BP	-393646	L6	5.94907e-07	4.98974e-06
cg08036553	ENSG00000142856	ITGB3BP	-590400	L8	5.94907e-07	4.98974e-06
cg10977280	ENSG00000142856	ITGB3BP	-481871	L7	5.94907e-07	4.98974e-06
cg19267457	ENSG00000142856	ITGB3BP	-335309	L6	5.94907e-07	4.98974e-06
cg24052817	ENSG00000142856	ITGB3BP	-296359	L6	5.94907e-07	4.98974e-06
cg07830472	ENSG00000183444	OR7E38P	-387529	L9	6.16572e-07	5.15438e-06
cg11646192	ENSG00000124882	EREG	245	L1	6.52824e-07	5.36884e-06
cg12425700	ENSG00000124882	EREG	44081	R1	6.52824e-07	5.36884e-06
cg22039724	ENSG00000124882	EREG	-145579	L4	6.52824e-07	5.36884e-06
cg25609878	ENSG00000124882	EREG	247623	R3	6.52824e-07	5.36884e-06
cg26013975	ENSG00000124882	EREG	265105	R4	6.52824e-07	5.36884e-06
cg12973803	ENSG00000128699	ORMDL1	242732	R7	6.71709e-07	5.48852e-06
cg21926118	ENSG00000128699	ORMDL1	247785	R8	6.71709e-07	5.48852e-06
cg06818582	ENSG00000259347	AC087482.1	0	L1	6.87678e-07	5.50807e-06
cg11071901	ENSG00000271789	AL080317.2	-146439	L6	7.0102e-07	5.50807e-06
cg23984976	ENSG00000151838	CCDC175	0	L1	7.02874e-07	5.50807e-06
cg26333454	ENSG00000151838	CCDC175	806364	R10	7.02874e-07	5.50807e-06
cg08264266	ENSG00000111906	HDDC2	1252578	R4	7.1107e-07	5.50807e-06
cg08432204	ENSG00000111906	HDDC2	-612291	L8	7.1107e-07	5.50807e-06
cg10156493	ENSG00000111906	HDDC2	683972	R4	7.1107e-07	5.50807e-06
cg10768734	ENSG00000111906	HDDC2	1802176	R7	7.1107e-07	5.50807e-06
cg14462830	ENSG00000111906	HDDC2	1581921	R6	7.1107e-07	5.50807e-06
cg19143211	ENSG00000111906	HDDC2	1701385	R6	7.1107e-07	5.50807e-06
cg19474888	ENSG00000111906	HDDC2	-167337	L2	7.1107e-07	5.50807e-06
cg19680308	ENSG00000111906	HDDC2	1449906	R5	7.1107e-07	5.50807e-06
cg21658814	ENSG00000111906	HDDC2	-310330	L3	7.1107e-07	5.50807e-06
cg21721867	ENSG00000111906	HDDC2	1029827	R4	7.1107e-07	5.50807e-06
cg21772178	ENSG00000111906	HDDC2	-283528	L3	7.1107e-07	5.50807e-06
cg24298026	ENSG00000111906	HDDC2	-201680	L2	7.1107e-07	5.50807e-06
cg26098117	ENSG00000111906	HDDC2	-179777	L2	7.1107e-07	5.50807e-06
cg01222719	ENSG00000271659	AL161729.4	0	R1	7.21187e-07	5.55249e-06
cg21198712	ENSG00000271659	AL161729.4	-257524	L6	7.21187e-07	5.55249e-06
cg20823137	ENSG00000146733	PSPH	0	L1	7.42036e-07	5.66756e-06
cg01385959	ENSG00000253559	OSGEPL1-AS1	508065	R9	7.47322e-07	5.66756e-06
cg12973803	ENSG00000253559	OSGEPL1-AS1	235169	R5	7.47322e-07	5.66756e-06
cg21926118	ENSG00000253559	OSGEPL1-AS1	240222	R6	7.47322e-07	5.66756e-06
cg23886009	ENSG00000253559	OSGEPL1-AS1	545453	R9	7.47322e-07	5.66756e-06
cg06909248	ENSG00000234899	SOX9-AS1	-23117	L1	7.96548e-07	5.93429e-06
cg08684630	ENSG00000234899	SOX9-AS1	570030	R4	7.96548e-07	5.93429e-06
cg11391618	ENSG00000234899	SOX9-AS1	706204	R5	7.96548e-07	5.93429e-06
cg16434331	ENSG00000234899	SOX9-AS1	-479197	L8	7.96548e-07	5.93429e-06
cg24393783	ENSG00000234899	SOX9-AS1	0	L1	7.96548e-07	5.93429e-06
cg24881334	ENSG00000234899	SOX9-AS1	621142	R5	7.96548e-07	5.93429e-06
cg09234698	ENSG00000116251	RPL22	910648	R8	8.36976e-07	6.19901e-06
cg17443753	ENSG00000116251	RPL22	1065021	R8	8.36976e-07	6.19901e-06
cg00223767	ENSG00000255135	AP002360.1	320665	R9	8.60955e-07	6.35802e-06
cg01315201	ENSG00000083635	NUFIP1	180090	R1	8.79372e-07	6.40071e-06
cg03097389	ENSG00000083635	NUFIP1	504936	R7	8.79372e-07	6.40071e-06
cg10084370	ENSG00000083635	NUFIP1	534228	R9	8.79372e-07	6.40071e-06
cg17491360	ENSG00000083635	NUFIP1	129115	R1	8.79372e-07	6.40071e-06
cg17600231	ENSG00000083635	NUFIP1	504857	R7	8.79372e-07	6.40071e-06
cg09450200	ENSG00000239719	AC004890.1	-14879	L2	9.1091e-07	6.59239e-06
cg25426044	ENSG00000253704	AC023632.2	311746	R6	9.1091e-07	6.59239e-06
cg05491166	ENSG00000185238	PRMT3	523201	R7	9.30352e-07	6.65701e-06
cg18865080	ENSG00000185238	PRMT3	-732146	L7	9.30352e-07	6.65701e-06
cg23178069	ENSG00000185238	PRMT3	-512355	L6	9.30352e-07	6.65701e-06
cg27258696	ENSG00000185238	PRMT3	-456474	L5	9.30352e-07	6.65701e-06
cg09560533	ENSG00000172478	MAB21L4	49270	R2	9.50192e-07	6.74509e-06
cg22402224	ENSG00000005075	POLR2J	32850	R3	9.56895e-07	6.74509e-06
cg00493429	ENSG00000177694	NAALADL2	582003	R5	9.77278e-07	6.74509e-06
cg02521771	ENSG00000177694	NAALADL2	415434	R4	9.77278e-07	6.74509e-06
cg06097077	ENSG00000177694	NAALADL2	236135	R3	9.77278e-07	6.74509e-06
cg16219125	ENSG00000177694	NAALADL2	113068	R2	9.77278e-07	6.74509e-06
cg16760223	ENSG00000177694	NAALADL2	1314672	R8	9.77278e-07	6.74509e-06
cg17482360	ENSG00000177694	NAALADL2	163607	R3	9.77278e-07	6.74509e-06
cg19391006	ENSG00000177694	NAALADL2	1299741	R8	9.77278e-07	6.74509e-06
cg19510409	ENSG00000177694	NAALADL2	238524	R3	9.77278e-07	6.74509e-06
cg21904441	ENSG00000177694	NAALADL2	572744	R5	9.77278e-07	6.74509e-06
cg22740783	ENSG00000143994	ABHD1	5197	R1	9.77278e-07	6.74509e-06
cg22960621	ENSG00000177694	NAALADL2	688620	R5	9.77278e-07	6.74509e-06
cg04206797	ENSG00000277363	SRCIN1	0	L1	9.84165e-07	6.7558e-06
cg25664054	ENSG00000277363	SRCIN1	-51580	L2	9.84165e-07	6.7558e-06
cg04091816	ENSG00000064195	DLX3	-107059	L8	1.02445e-06	6.98224e-06
cg10830795	ENSG00000064195	DLX3	36603	R2	1.02445e-06	6.98224e-06
cg00011239	ENSG00000279307	AC012065.5	-146483	L6	1.03369e-06	6.98224e-06
cg01420491	ENSG00000279307	AC012065.5	-104887	L5	1.03369e-06	6.98224e-06
cg25432336	ENSG00000279307	AC012065.5	80646	R3	1.03369e-06	6.98224e-06
cg27282397	ENSG00000279307	AC012065.5	-63729	L4	1.03369e-06	6.98224e-06
cg02226192	ENSG00000178773	CPNE7	180430	R8	1.05565e-06	7.09271e-06
cg27660627	ENSG00000178773	CPNE7	180361	R8	1.05565e-06	7.09271e-06
cg07357279	ENSG00000267288	AC138150.2	-69783	L3	1.06306e-06	7.10484e-06
cg19735250	ENSG00000267288	AC138150.2	-69658	L3	1.06306e-06	7.10484e-06
cg02833180	ENSG00000144381	HSPD1	-433602	L9	1.07053e-06	7.11718e-06
cg07588439	ENSG00000144381	HSPD1	-190092	L6	1.07053e-06	7.11718e-06
cg04011940	ENSG00000109475	RPL34	-547409	L7	1.1009e-06	7.2243e-06
cg14779271	ENSG00000109475	RPL34	-287109	L7	1.1009e-06	7.2243e-06
cg14994944	ENSG00000109475	RPL34	-532920	L7	1.1009e-06	7.2243e-06
cg19089201	ENSG00000232956	SNHG15	20333	R1	1.1009e-06	7.2243e-06
cg22132788	ENSG00000232956	SNHG15	20134	R1	1.1009e-06	7.2243e-06
cg09024962	ENSG00000081059	TCF7	743071	R11	1.11639e-06	7.28821e-06
cg25322094	ENSG00000081059	TCF7	889052	R13	1.11639e-06	7.28821e-06
cg03988660	ENSG00000272146	ARF4-AS1	315262	R9	1.15604e-06	7.47963e-06
cg02224329	ENSG00000272800	AC021851.1	-1660448	L6	1.17229e-06	7.47963e-06
cg06676119	ENSG00000272800	AC021851.1	734622	R10	1.17229e-06	7.47963e-06
cg08817353	ENSG00000272800	AC021851.1	-939127	L4	1.17229e-06	7.47963e-06
cg08977931	ENSG00000272800	AC021851.1	725564	R10	1.17229e-06	7.47963e-06
cg15851696	ENSG00000272800	AC021851.1	864103	R10	1.17229e-06	7.47963e-06
cg27625719	ENSG00000272800	AC021851.1	-193755	L2	1.17229e-06	7.47963e-06
cg04427498	ENSG00000233834	AC005083.1	-569337	L9	1.17229e-06	7.47963e-06
cg26529437	ENSG00000233834	AC005083.1	-119768	L4	1.17229e-06	7.47963e-06
cg02226192	ENSG00000015413	DPEP1	217980	R9	1.19706e-06	7.5954e-06
cg27660627	ENSG00000015413	DPEP1	217911	R9	1.19706e-06	7.5954e-06
cg03980370	ENSG00000225177	AL590617.2	-99117	L4	1.20543e-06	7.5954e-06
cg14062002	ENSG00000225177	AL590617.2	-99042	L4	1.20543e-06	7.5954e-06
cg24410453	ENSG00000124743	KLHL31	-388486	L8	1.20543e-06	7.5954e-06
cg23950788	ENSG00000106355	LSM5	796475	R5	1.23946e-06	7.74584e-06
cg11173579	ENSG00000273271	AP000254.1	-208324	L7	1.24812e-06	7.74584e-06
cg04240980	ENSG00000272807	AC007038.2	-202466	L6	1.25681e-06	7.74584e-06
cg06740209	ENSG00000272807	AC007038.2	827597	R7	1.25681e-06	7.74584e-06
cg14992768	ENSG00000272807	AC007038.2	911160	R9	1.25681e-06	7.74584e-06
cg15506036	ENSG00000272807	AC007038.2	889393	R9	1.25681e-06	7.74584e-06
cg22036003	ENSG00000272807	AC007038.2	602518	R6	1.25681e-06	7.74584e-06
cg04344190	ENSG00000276007	AC079414.3	-60215	L3	1.25683e-06	7.74584e-06
cg06878009	ENSG00000276007	AC079414.3	283127	R7	1.25683e-06	7.74584e-06
cg03144839	ENSG00000114391	RPL24	-427082	L9	1.27442e-06	7.75987e-06
cg03144839	ENSG00000244119	PDCL3P4	-400609	L8	1.27442e-06	7.75987e-06
cg24248367	ENSG00000244119	PDCL3P4	-1020631	L10	1.27442e-06	7.75987e-06
cg27243507	ENSG00000114391	RPL24	-403310	L9	1.27442e-06	7.75987e-06
cg27243507	ENSG00000244119	PDCL3P4	-376837	L8	1.27442e-06	7.75987e-06
cg25268435	ENSG00000280374	AC019080.5	63088	R7	1.28331e-06	7.79524e-06
cg12742178	ENSG00000171759	PAH	414736	R3	1.29014e-06	7.81797e-06
cg08656837	ENSG00000105982	RNF32	688429	R5	1.30126e-06	7.82918e-06
cg09858188	ENSG00000105982	RNF32	-344655	L8	1.30126e-06	7.82918e-06
cg12537394	ENSG00000105982	RNF32	1021071	R8	1.30126e-06	7.82918e-06
cg21913376	ENSG00000143947	RPS27A	92597	R4	1.31945e-06	7.91982e-06
cg09119854	ENSG00000168646	AXIN2	0	L1	1.366e-06	8.08431e-06
cg11582717	ENSG00000168646	AXIN2	72219	R1	1.366e-06	8.08431e-06
cg17210004	ENSG00000168646	AXIN2	12002	L1	1.366e-06	8.08431e-06
cg17838697	ENSG00000168646	AXIN2	-66800	L2	1.366e-06	8.08431e-06
cg23475474	ENSG00000168646	AXIN2	0	L1	1.366e-06	8.08431e-06
cg26451499	ENSG00000168646	AXIN2	-136569	L5	1.366e-06	8.08431e-06
cg20058744	ENSG00000011347	SYT7	25272	R4	1.41413e-06	8.34963e-06
cg15125666	ENSG00000203876	ADD3-AS1	-304034	L7	1.4538e-06	8.54402e-06
cg17407166	ENSG00000203876	ADD3-AS1	513156	R6	1.4538e-06	8.54402e-06
cg00909094	ENSG00000144713	RPL32	289614	R8	1.49453e-06	8.76309e-06
cg00147943	ENSG00000229133	RPS7P4	482442	R9	1.5258e-06	8.82385e-06
cg03143457	ENSG00000229133	RPS7P4	493334	R9	1.5258e-06	8.82385e-06
cg06436573	ENSG00000229133	RPS7P4	-727596	L10	1.5258e-06	8.82385e-06
cg12658930	ENSG00000229133	RPS7P4	-843552	L10	1.5258e-06	8.82385e-06
cg17987458	ENSG00000229133	RPS7P4	-886065	L10	1.5258e-06	8.82385e-06
cg27516652	ENSG00000229133	RPS7P4	-195832	L5	1.5258e-06	8.82385e-06
cg27551706	ENSG00000269978	AL359881.1	744818	R8	1.56547e-06	9.03268e-06
cg03803789	ENSG00000137720	C11orf1	-97303	L9	1.63463e-06	9.41024e-06
cg24931856	ENSG00000159423	ALDH4A1	93343	R3	1.65727e-06	9.51894e-06
cg05863637	ENSG00000261650	AC055717.2	-148	L2	1.7547e-06	9.87701e-06
cg12072740	ENSG00000261650	AC055717.2	303882	R3	1.7547e-06	9.87701e-06
cg15936861	ENSG00000261650	AC055717.2	232885	R3	1.7547e-06	9.87701e-06
cg17226286	ENSG00000261650	AC055717.2	-171	L2	1.7547e-06	9.87701e-06
cg22512573	ENSG00000261650	AC055717.2	0	R1	1.7547e-06	9.87701e-06
cg24541425	ENSG00000261650	AC055717.2	0	R1	1.7547e-06	9.87701e-06
cg26327092	ENSG00000261650	AC055717.2	39573	L1	1.7547e-06	9.87701e-06
cg26430081	ENSG00000261650	AC055717.2	0	R1	1.7547e-06	9.87701e-06
cg26614129	ENSG00000261650	AC055717.2	197747	R3	1.7547e-06	9.87701e-06
cg00991994	ENSG00000184220	CMSS1	0	L1	1.84953e-06	1.02513e-05
cg01377807	ENSG00000184220	CMSS1	0	L1	1.84953e-06	1.02513e-05
cg02145866	ENSG00000184220	CMSS1	183599	R2	1.84953e-06	1.02513e-05
cg03147907	ENSG00000163634	THOC7	892853	R9	1.84953e-06	1.02513e-05
cg04688645	ENSG00000184220	CMSS1	0	L1	1.84953e-06	1.02513e-05
cg05607742	ENSG00000184220	CMSS1	862525	R9	1.84953e-06	1.02513e-05
cg24156261	ENSG00000184220	CMSS1	0	L1	1.84953e-06	1.02513e-05
cg27345762	ENSG00000006625	GGCT	-189583	L9	1.86223e-06	1.02992e-05
cg03574946	ENSG00000249413	AC116049.2	1141053	R10	1.89916e-06	1.03992e-05
cg08303110	ENSG00000249413	AC116049.2	-1018172	L5	1.89916e-06	1.03992e-05
cg20410940	ENSG00000249413	AC116049.2	105667	R1	1.89916e-06	1.03992e-05
cg24255032	ENSG00000249413	AC116049.2	-586955	L4	1.89916e-06	1.03992e-05
cg26354721	ENSG00000152147	GEMIN6	-196922	L10	1.90084e-06	1.03992e-05
cg00061185	ENSG00000110881	ASIC1	-118952	L8	1.91388e-06	1.0448e-05
cg23843180	ENSG00000222001	AC106876.1	24483	R1	1.98037e-06	1.07877e-05
cg24410453	ENSG00000137251	TINAG	253614	R2	2.02132e-06	1.09871e-05
cg14290855	ENSG00000279770	LINC00552	-370568	L12	2.11172e-06	1.14295e-05
cg26081974	ENSG00000279770	LINC00552	336927	R10	2.11172e-06	1.14295e-05
cg26360953	ENSG00000270035	AL359881.2	973612	R10	2.14664e-06	1.1569e-05
cg27551706	ENSG00000270035	AL359881.2	742417	R7	2.14664e-06	1.1569e-05
cg08163855	ENSG00000253945	AC024995.1	-27030	L2	2.17667e-06	1.1672e-05
cg13160891	ENSG00000253945	AC024995.1	-352243	L4	2.17667e-06	1.1672e-05
cg02981663	ENSG00000186184	POLR1D	0	L1	2.19339e-06	1.1672e-05
cg03187190	ENSG00000186184	POLR1D	-38200	L2	2.19339e-06	1.1672e-05
cg08008475	ENSG00000186184	POLR1D	217098	R5	2.19339e-06	1.1672e-05
cg13750474	ENSG00000186184	POLR1D	-45813	L2	2.19339e-06	1.1672e-05
cg26165286	ENSG00000185842	DNAH14	125749	R1	2.2538e-06	1.19683e-05
cg15401332	ENSG00000224032	EPB41L4A-AS1	176496	R3	2.26915e-06	1.19745e-05
cg18054620	ENSG00000224032	EPB41L4A-AS1	304691	R3	2.26915e-06	1.19745e-05
cg25508181	ENSG00000224032	EPB41L4A-AS1	524714	R6	2.26915e-06	1.19745e-05
cg11540932	ENSG00000156469	MTERF3	-358100	L5	2.3158e-06	1.217e-05
cg13160891	ENSG00000156469	MTERF3	483258	R9	2.3158e-06	1.217e-05
cg02127234	ENSG00000178460	MCMDC2	94448	R1	2.34741e-06	1.22094e-05
cg03656863	ENSG00000178460	MCMDC2	314990	R5	2.34741e-06	1.22094e-05
cg05803361	ENSG00000117262	GPR89A	-37094	L2	2.34741e-06	1.22094e-05
cg10321723	ENSG00000117262	GPR89A	-36652	L2	2.34741e-06	1.22094e-05
cg20180050	ENSG00000178460	MCMDC2	411894	R9	2.34741e-06	1.22094e-05
cg03480346	ENSG00000115128	SF3B6	57851	R4	2.36337e-06	1.22673e-05
cg21936959	ENSG00000162344	FGF19	683655	R15	2.48385e-06	1.25886e-05
cg26354721	ENSG00000273035	AC007684.1	341401	R6	2.48572e-06	1.25886e-05
cg00117237	ENSG00000213865	C8orf44	261044	R9	2.49485e-06	1.25886e-05
cg02127234	ENSG00000213865	C8orf44	-90734	L3	2.49485e-06	1.25886e-05
cg02737219	ENSG00000168303	MPLKIP	-1447217	L8	2.49485e-06	1.25886e-05
cg03656863	ENSG00000213865	C8orf44	111856	R3	2.49485e-06	1.25886e-05
cg10036840	ENSG00000168303	MPLKIP	-284334	L3	2.49485e-06	1.25886e-05
cg16577208	ENSG00000168303	MPLKIP	-1872915	L10	2.49485e-06	1.25886e-05
cg17400812	ENSG00000168303	MPLKIP	-1680574	L9	2.49485e-06	1.25886e-05
cg18836618	ENSG00000168303	MPLKIP	-1786267	L10	2.49485e-06	1.25886e-05
cg19229651	ENSG00000168303	MPLKIP	-1776868	L10	2.49485e-06	1.25886e-05
cg20180050	ENSG00000213865	C8orf44	208760	R7	2.49485e-06	1.25886e-05
cg21536074	ENSG00000168303	MPLKIP	-1931229	L10	2.49485e-06	1.25886e-05
cg27450153	ENSG00000168303	MPLKIP	-1833189	L10	2.49485e-06	1.25886e-05
cg26940676	ENSG00000275479	AC087741.2	159436	R8	2.5373e-06	1.27519e-05
cg27143703	ENSG00000275479	AC087741.2	161705	R8	2.5373e-06	1.27519e-05
cg01454638	ENSG00000226853	AC010894.2	-308446	L10	2.58055e-06	1.2918e-05
cg18588441	ENSG00000226853	AC010894.2	-463088	L10	2.58055e-06	1.2918e-05
cg06878009	ENSG00000140876	NUDT7	-97853	L4	2.61561e-06	1.30678e-05
cg02127234	ENSG00000261787	TCF24	170200	R4	2.66475e-06	1.32609e-05
cg03656863	ENSG00000261787	TCF24	390742	R8	2.66475e-06	1.32609e-05
cg02285155	ENSG00000231920	NEBL-AS1	-189495	L5	2.6869e-06	1.33188e-05
cg24164296	ENSG00000231920	NEBL-AS1	939787	R10	2.6869e-06	1.33188e-05
cg20197622	ENSG00000227124	ZNF717	-241477	L2	2.77912e-06	1.37491e-05
cg09234973	ENSG00000272563	AC016745.2	214355	R4	2.87507e-06	1.41684e-05
cg25758828	ENSG00000272563	AC016745.2	214032	R4	2.87507e-06	1.41684e-05
cg04940329	ENSG00000234477	AC004231.1	0	L1	2.91569e-06	1.42579e-05
cg12474695	ENSG00000234477	AC004231.1	0	L1	2.91569e-06	1.42579e-05
cg06120122	ENSG00000148935	GAS2	445132	R8	2.93264e-06	1.42579e-05
cg14480266	ENSG00000148935	GAS2	-299921	L5	2.93264e-06	1.42579e-05
cg19621338	ENSG00000148935	GAS2	113461	R2	2.93264e-06	1.42579e-05
cg20040320	ENSG00000148935	GAS2	-357394	L5	2.93264e-06	1.42579e-05
cg26659572	ENSG00000148935	GAS2	77810	R2	2.93264e-06	1.42579e-05
cg06220618	ENSG00000179241	LDLRAD3	-80849	L3	3.11504e-06	1.51157e-05
cg00011239	ENSG00000269976	AC012065.3	-89773	L5	3.16281e-06	1.52308e-05
cg01420491	ENSG00000269976	AC012065.3	-48177	L4	3.16281e-06	1.52308e-05
cg25432336	ENSG00000269976	AC012065.3	137427	R5	3.16281e-06	1.52308e-05
cg27282397	ENSG00000269976	AC012065.3	-7019	L3	3.16281e-06	1.52308e-05
cg18477166	ENSG00000183891	TTC32	946165	R8	3.17822e-06	1.5276e-05
cg02747210	ENSG00000057593	F7	-1921	L2	3.19696e-06	1.5279e-05
cg05315334	ENSG00000057593	F7	103888	R3	3.19696e-06	1.5279e-05
cg23146998	ENSG00000057593	F7	-1919	L2	3.19696e-06	1.5279e-05
cg00163727	ENSG00000123545	NDUFAF4	-1644007	L9	3.28625e-06	1.54723e-05
cg12026529	ENSG00000123545	NDUFAF4	-1782904	L10	3.28625e-06	1.54723e-05
cg19517470	ENSG00000123545	NDUFAF4	-1143074	L7	3.28625e-06	1.54723e-05
cg21629640	ENSG00000123545	NDUFAF4	-1147629	L7	3.28625e-06	1.54723e-05
cg21910634	ENSG00000123545	NDUFAF4	-1021096	L6	3.28625e-06	1.54723e-05
cg22951342	ENSG00000123545	NDUFAF4	-1122465	L6	3.28625e-06	1.54723e-05
cg26342141	ENSG00000123545	NDUFAF4	-1027245	L6	3.28625e-06	1.54723e-05
cg27442580	ENSG00000123545	NDUFAF4	-451581	L5	3.28625e-06	1.54723e-05
cg01170129	ENSG00000204588	LINC01123	296369	R8	3.30828e-06	1.55471e-05
cg11123644	ENSG00000074582	BCS1L	-69447	L4	3.42053e-06	1.60448e-05
cg00177431	ENSG00000101146	RAE1	-318594	L9	3.44341e-06	1.60925e-05
cg22469870	ENSG00000101146	RAE1	-318696	L9	3.44341e-06	1.60925e-05
cg15819918	ENSG00000277840	AC026368.1	137825	R5	3.47793e-06	1.6224e-05
cg08008475	ENSG00000234772	LINC00412	-166830	L8	3.89713e-06	1.8146e-05
cg11970252	ENSG00000215480	OR7E37P	-170826	L3	3.92081e-06	1.82228e-05
cg03480346	ENSG00000176732	PFN4	105636	R7	3.95902e-06	1.83666e-05
cg18167160	ENSG00000235052	AL021154.1	164310	R4	3.97559e-06	1.84098e-05
cg07506407	ENSG00000172164	SNTB1	162905	R3	4.06547e-06	1.87574e-05
cg26179069	ENSG00000172164	SNTB1	200819	R3	4.06547e-06	1.87574e-05
cg06220618	ENSG00000166352	C11orf74	281505	R8	4.14696e-06	1.90294e-05
cg06759993	ENSG00000189007	ADAT2	-293370	L7	4.14696e-06	1.90294e-05
cg08482167	ENSG00000189007	ADAT2	-295014	L7	4.14696e-06	1.90294e-05
cg05863637	ENSG00000256298	AC135388.1	2025	R1	4.24913e-06	1.91855e-05
cg12072740	ENSG00000256298	AC135388.1	326521	R5	4.24913e-06	1.91855e-05
cg15936861	ENSG00000256298	AC135388.1	255524	R5	4.24913e-06	1.91855e-05
cg17226286	ENSG00000256298	AC135388.1	2002	R1	4.24913e-06	1.91855e-05
cg22512573	ENSG00000256298	AC135388.1	2461	R2	4.24913e-06	1.91855e-05
cg24541425	ENSG00000256298	AC135388.1	2617	R2	4.24913e-06	1.91855e-05
cg26327092	ENSG00000256298	AC135388.1	62212	R2	4.24913e-06	1.91855e-05
cg26430081	ENSG00000256298	AC135388.1	2281	R2	4.24913e-06	1.91855e-05
cg26614129	ENSG00000256298	AC135388.1	220386	R5	4.24913e-06	1.91855e-05
cg14708990	ENSG00000074201	CLNS1A	386763	R5	4.28626e-06	1.92502e-05
cg15859496	ENSG00000089220	PEBP1	83651	R3	4.28626e-06	1.92502e-05
cg17957640	ENSG00000074201	CLNS1A	386775	R5	4.28626e-06	1.92502e-05
cg05336056	ENSG00000213160	KLHL23	408608	R10	4.40091e-06	1.96259e-05
cg07084019	ENSG00000213160	KLHL23	-460706	L8	4.40091e-06	1.96259e-05
cg08471173	ENSG00000213160	KLHL23	-379043	L8	4.40091e-06	1.96259e-05
cg22972248	ENSG00000213160	KLHL23	286456	R10	4.40091e-06	1.96259e-05
cg00872104	ENSG00000205414	AC007608.1	66924	R4	4.47776e-06	1.97742e-05
cg01194320	ENSG00000205414	AC007608.1	146819	R4	4.47776e-06	1.97742e-05
cg11646192	ENSG00000109321	AREG	80236	R2	4.48882e-06	1.97742e-05
cg12425700	ENSG00000109321	AREG	124072	R3	4.48882e-06	1.97742e-05
cg22039724	ENSG00000109321	AREG	-79323	L2	4.48882e-06	1.97742e-05
cg25609878	ENSG00000109321	AREG	327614	R5	4.48882e-06	1.97742e-05
cg26013975	ENSG00000109321	AREG	345096	R6	4.48882e-06	1.97742e-05
cg21393885	ENSG00000224877	NDUFAF8	-98802	L7	4.73151e-06	2.08071e-05
cg13071185	ENSG00000177600	RPLP2	-47253	L8	4.76271e-06	2.08719e-05
cg18089519	ENSG00000177600	RPLP2	46624	R9	4.76271e-06	2.08719e-05
cg01222719	ENSG00000271384	AL161729.3	-106695	L6	4.84365e-06	2.10686e-05
cg13494954	ENSG00000271384	AL161729.3	799479	R15	4.84365e-06	2.10686e-05
cg10334750	ENSG00000186106	ANKRD46	173522	R7	4.8575e-06	2.10686e-05
cg14603085	ENSG00000186106	ANKRD46	36446	R2	4.8575e-06	2.10686e-05
cg16450097	ENSG00000186106	ANKRD46	173511	R7	4.8575e-06	2.10686e-05
cg24450239	ENSG00000186106	ANKRD46	173477	R7	4.8575e-06	2.10686e-05
cg00308594	ENSG00000116120	FARSB	597075	R10	5.11918e-06	2.19406e-05
cg00694520	ENSG00000116120	FARSB	-395631	L10	5.11918e-06	2.19406e-05
cg01809895	ENSG00000116120	FARSB	492392	R9	5.11918e-06	2.19406e-05
cg02831419	ENSG00000116120	FARSB	-395566	L10	5.11918e-06	2.19406e-05
cg09835085	ENSG00000116120	FARSB	-395536	L10	5.11918e-06	2.19406e-05
cg18067096	ENSG00000116120	FARSB	-77642	L5	5.11918e-06	2.19406e-05
cg21561492	ENSG00000116120	FARSB	-395805	L10	5.11918e-06	2.19406e-05
cg17388024	ENSG00000236204	LINC01376	494173	R6	5.25501e-06	2.2409e-05
cg18477166	ENSG00000236204	LINC01376	35985	L1	5.25501e-06	2.2409e-05
cg26753208	ENSG00000236204	LINC01376	598401	R7	5.25501e-06	2.2409e-05
cg06214869	ENSG00000224046	AC005076.1	1629283	R8	5.35914e-06	2.26623e-05
cg10334750	ENSG00000070756	PABPC1	349586	R12	5.35914e-06	2.26623e-05
cg14603085	ENSG00000070756	PABPC1	212510	R7	5.35914e-06	2.26623e-05
cg16450097	ENSG00000070756	PABPC1	349575	R12	5.35914e-06	2.26623e-05
cg24450239	ENSG00000070756	PABPC1	349541	R12	5.35914e-06	2.26623e-05
cg19565738	ENSG00000144354	CDCA7	136179	R4	5.42965e-06	2.2884e-05
cg27308218	ENSG00000144354	CDCA7	326435	R5	5.42965e-06	2.2884e-05
cg06226703	ENSG00000226124	FTCDNL1	-527048	L9	5.50104e-06	2.3108e-05
cg18921475	ENSG00000273142	LINC02604	-46533	L3	5.50104e-06	2.3108e-05
cg06104914	ENSG00000112167	SAYSD1	67214	R2	5.64653e-06	2.36017e-05
cg14464563	ENSG00000112167	SAYSD1	126454	R3	5.64653e-06	2.36017e-05
cg15478981	ENSG00000112167	SAYSD1	-554503	L8	5.64653e-06	2.36017e-05
cg14290855	ENSG00000169062	UPF3A	159941	R4	5.68347e-06	2.3717e-05
cg00500789	ENSG00000227533	SLC2A1-AS1	-302340	L9	5.79568e-06	2.40269e-05
cg04289036	ENSG00000227533	SLC2A1-AS1	-302240	L9	5.79568e-06	2.40269e-05
cg07603685	ENSG00000171960	PPIH	-15667	L3	5.79568e-06	2.40269e-05
cg12752420	ENSG00000227533	SLC2A1-AS1	-302333	L9	5.79568e-06	2.40269e-05
cg04863005	ENSG00000235038	AL445193.2	-497261	L8	5.89481e-06	2.40676e-05
cg08123701	ENSG00000235038	AL445193.2	570703	R5	5.89481e-06	2.40676e-05
cg09509503	ENSG00000235038	AL445193.2	172228	R3	5.89481e-06	2.40676e-05
cg13443627	ENSG00000235038	AL445193.2	-497123	L8	5.89481e-06	2.40676e-05
cg13691257	ENSG00000235038	AL445193.2	262488	R4	5.89481e-06	2.40676e-05
cg15553814	ENSG00000235038	AL445193.2	75337	R3	5.89481e-06	2.40676e-05
cg17502213	ENSG00000235038	AL445193.2	-158388	L4	5.89481e-06	2.40676e-05
cg20160351	ENSG00000235038	AL445193.2	-9417	L3	5.89481e-06	2.40676e-05
cg03455713	ENSG00000231172	AC007099.1	-11307	L2	5.90303e-06	2.40676e-05
cg08860346	ENSG00000231172	AC007099.1	247184	R4	5.90303e-06	2.40676e-05
cg14228830	ENSG00000248932	AC097103.2	0	R1	5.91001e-06	2.40676e-05
cg13621612	ENSG00000145506	NKD2	0	L1	5.98742e-06	2.43047e-05
cg22473616	ENSG00000145506	NKD2	-318102	L10	5.98742e-06	2.43047e-05
cg16636104	ENSG00000105821	DNAJC2	-1019235	L9	6.06579e-06	2.45835e-05
cg08956101	ENSG00000235828	RPL36AP26	1197113	R9	6.28655e-06	2.50455e-05
cg11855409	ENSG00000235828	RPL36AP26	1360277	R9	6.28655e-06	2.50455e-05
cg13723551	ENSG00000235828	RPL36AP26	-770425	L7	6.28655e-06	2.50455e-05
cg21817179	ENSG00000235828	RPL36AP26	-763716	L6	6.28655e-06	2.50455e-05
cg04940582	ENSG00000272702	AC010913.1	983169	R9	6.30683e-06	2.50455e-05
cg11309785	ENSG00000272702	AC010913.1	417900	R7	6.30683e-06	2.50455e-05
cg21918313	ENSG00000272702	AC010913.1	-153167	L7	6.30683e-06	2.50455e-05
cg03467087	ENSG00000272047	GTF2H5	141246	R2	6.30684e-06	2.50455e-05
cg09234698	ENSG00000236423	LINC01134	-1357144	L9	6.30684e-06	2.50455e-05
cg17443753	ENSG00000236423	LINC01134	-1202771	L9	6.30684e-06	2.50455e-05
cg02115416	ENSG00000271870	AC024060.1	254551	R6	6.3479e-06	2.50455e-05
cg08534016	ENSG00000113460	BRIX1	-845485	L7	6.3479e-06	2.50455e-05
cg14862722	ENSG00000271870	AC024060.1	286345	R6	6.3479e-06	2.50455e-05
cg15545269	ENSG00000271870	AC024060.1	252121	R6	6.3479e-06	2.50455e-05
cg17408972	ENSG00000113460	BRIX1	230851	R6	6.3479e-06	2.50455e-05
cg17664269	ENSG00000271870	AC024060.1	114003	R5	6.3479e-06	2.50455e-05
cg24159247	ENSG00000271870	AC024060.1	-1380363	L10	6.3479e-06	2.50455e-05
cg08163855	ENSG00000156170	NDUFAF6	-314469	L6	6.43077e-06	2.52937e-05
cg13160891	ENSG00000156170	NDUFAF6	-639682	L8	6.43077e-06	2.52937e-05
cg00911776	ENSG00000213261	EEF1B2P6	664470	R8	6.51467e-06	2.53872e-05
cg02596499	ENSG00000213261	EEF1B2P6	622026	R8	6.51467e-06	2.53872e-05
cg11311332	ENSG00000213261	EEF1B2P6	-85665	L4	6.51467e-06	2.53872e-05
cg13902024	ENSG00000213261	EEF1B2P6	-613080	L10	6.51467e-06	2.53872e-05
cg16852756	ENSG00000213261	EEF1B2P6	716247	R8	6.51467e-06	2.53872e-05
cg17001464	ENSG00000213261	EEF1B2P6	667188	R8	6.51467e-06	2.53872e-05
cg01819912	ENSG00000168243	GNG4	138975	R9	6.55702e-06	2.54738e-05
cg22531801	ENSG00000168243	GNG4	0	L1	6.55702e-06	2.54738e-05
cg14927126	ENSG00000278768	BACE1-AS	298242	R14	6.64249e-06	2.57664e-05
cg03649855	ENSG00000231769	AL035701.1	488440	R3	6.75034e-06	2.61447e-05
cg03878567	ENSG00000154079	SDHAF4	324617	R5	6.7727e-06	2.61912e-05
cg01037523	ENSG00000223803	RPS20P14	-460370	L8	6.81664e-06	2.6241e-05
cg05491858	ENSG00000223803	RPS20P14	-273554	L4	6.81664e-06	2.6241e-05
cg25513924	ENSG00000223803	RPS20P14	-391140	L7	6.81664e-06	2.6241e-05
cg16365424	ENSG00000168264	IRF2BP2	39377	R2	6.9501e-06	2.65774e-05
cg17898069	ENSG00000168264	IRF2BP2	294524	R10	6.9501e-06	2.65774e-05
cg20783970	ENSG00000168264	IRF2BP2	-9329	L1	6.9501e-06	2.65774e-05
cg00706191	ENSG00000260668	AC093536.1	-722258	L7	7.04044e-06	2.65774e-05
cg01021552	ENSG00000260668	AC093536.1	-751125	L7	7.04044e-06	2.65774e-05
cg01162378	ENSG00000260668	AC093536.1	-768660	L7	7.04044e-06	2.65774e-05
cg03388493	ENSG00000260668	AC093536.1	241333	R3	7.04044e-06	2.65774e-05
cg06125461	ENSG00000260668	AC093536.1	-803709	L7	7.04044e-06	2.65774e-05
cg07951949	ENSG00000260668	AC093536.1	-690371	L6	7.04044e-06	2.65774e-05
cg08060578	ENSG00000260668	AC093536.1	-1022681	L10	7.04044e-06	2.65774e-05
cg09084496	ENSG00000260668	AC093536.1	-940951	L9	7.04044e-06	2.65774e-05
cg09631415	ENSG00000260668	AC093536.1	-801932	L7	7.04044e-06	2.65774e-05
cg26945823	ENSG00000260668	AC093536.1	-966100	L9	7.04044e-06	2.65774e-05
cg06989693	ENSG00000145592	RPL37	-574029	L8	7.22453e-06	2.72318e-05
cg01347702	ENSG00000204387	C6orf48	-38128	L3	7.3656e-06	2.77222e-05
cg06250841	ENSG00000241431	RPL37P6	-636701	L7	7.50929e-06	2.82211e-05
cg21032564	ENSG00000278737	AC013553.4	-5954	L2	7.55031e-06	2.83333e-05
cg09464883	ENSG00000260278	AC098818.2	5185	R1	7.7488e-06	2.89922e-05
cg19418525	ENSG00000260278	AC098818.2	617615	R7	7.7488e-06	2.89922e-05
cg11071901	ENSG00000272356	AL080317.3	-131432	L5	7.80472e-06	2.91583e-05
cg16787307	ENSG00000197889	MEIG1	179931	R6	7.90337e-06	2.94482e-05
cg20045155	ENSG00000225680	AL163953.1	-267353	L3	7.90557e-06	2.94482e-05
cg04457051	ENSG00000153132	CLGN	131136	R4	8.05842e-06	2.95197e-05
cg17446958	ENSG00000153132	CLGN	454828	R6	8.05842e-06	2.95197e-05
cg17933300	ENSG00000153132	CLGN	131307	R4	8.05842e-06	2.95197e-05
cg18127159	ENSG00000153132	CLGN	474783	R6	8.05842e-06	2.95197e-05
cg25428846	ENSG00000153132	CLGN	201674	R5	8.05842e-06	2.95197e-05
cg10365900	ENSG00000254420	AP003086.2	-412914	L7	8.0605e-06	2.95197e-05
cg14098737	ENSG00000254420	AP003086.2	-799172	L9	8.0605e-06	2.95197e-05
cg25198661	ENSG00000254420	AP003086.2	-729708	L8	8.0605e-06	2.95197e-05
cg02320356	ENSG00000253438	PCAT1	331459	R7	8.11114e-06	2.95197e-05
cg06120359	ENSG00000253438	PCAT1	462842	R8	8.11114e-06	2.95197e-05
cg13394191	ENSG00000253438	PCAT1	0	L1	8.11114e-06	2.95197e-05
cg13531482	ENSG00000253438	PCAT1	187000	R6	8.11114e-06	2.95197e-05
cg06999858	ENSG00000171421	MRPL36	-165768	L10	8.11121e-06	2.95197e-05
cg11461472	ENSG00000171421	MRPL36	34144	L1	8.11121e-06	2.95197e-05
cg17720153	ENSG00000171421	MRPL36	34013	L1	8.11121e-06	2.95197e-05
cg26878190	ENSG00000171421	MRPL36	4077	L1	8.11121e-06	2.95197e-05
cg10690919	ENSG00000239672	NME1	318350	R10	8.26872e-06	3.00067e-05
cg19538115	ENSG00000239672	NME1	260002	R6	8.26872e-06	3.00067e-05
cg01449756	ENSG00000244021	AC093591.1	608115	R6	8.48232e-06	3.0433e-05
cg01763692	ENSG00000244021	AC093591.1	669092	R6	8.48232e-06	3.0433e-05
cg04112590	ENSG00000244021	AC093591.1	1365214	R8	8.48232e-06	3.0433e-05
cg07025157	ENSG00000244021	AC093591.1	671116	R6	8.48232e-06	3.0433e-05
cg09086615	ENSG00000244021	AC093591.1	767234	R7	8.48232e-06	3.0433e-05
cg11932575	ENSG00000244021	AC093591.1	685696	R6	8.48232e-06	3.0433e-05
cg25214552	ENSG00000244021	AC093591.1	842582	R7	8.48232e-06	3.0433e-05
cg26389811	ENSG00000244021	AC093591.1	1036151	R8	8.48232e-06	3.0433e-05
cg05678498	ENSG00000257512	AC124947.2	-322158	L10	8.59254e-06	3.07849e-05
cg00223767	ENSG00000271757	AP002360.2	271523	R8	8.72e-06	3.11974e-05
cg05863637	ENSG00000276122	AC026336.3	93586	R4	8.98481e-06	3.17413e-05
cg12072740	ENSG00000276122	AC026336.3	418082	R8	8.98481e-06	3.17413e-05
cg15936861	ENSG00000276122	AC026336.3	347085	R8	8.98481e-06	3.17413e-05
cg17226286	ENSG00000276122	AC026336.3	93563	R4	8.98481e-06	3.17413e-05
cg22512573	ENSG00000276122	AC026336.3	94022	R5	8.98481e-06	3.17413e-05
cg24541425	ENSG00000276122	AC026336.3	94178	R5	8.98481e-06	3.17413e-05
cg26327092	ENSG00000276122	AC026336.3	153773	R5	8.98481e-06	3.17413e-05
cg26430081	ENSG00000276122	AC026336.3	93842	R5	8.98481e-06	3.17413e-05
cg26614129	ENSG00000276122	AC026336.3	311947	R8	8.98481e-06	3.17413e-05
cg00117237	ENSG00000179041	RRS1	22443	R1	9.04314e-06	3.17701e-05
cg02127234	ENSG00000179041	RRS1	-345565	L10	9.04314e-06	3.17701e-05
cg03656863	ENSG00000179041	RRS1	-125023	L6	9.04314e-06	3.17701e-05
cg20180050	ENSG00000179041	RRS1	-28119	L2	9.04314e-06	3.17701e-05
cg17463447	ENSG00000271270	TMCC1-AS1	363229	R8	9.15925e-06	3.21335e-05
cg06400590	ENSG00000233123	LINC01007	67969	R1	9.27148e-06	3.24374e-05
cg24809529	ENSG00000233123	LINC01007	324772	R10	9.27148e-06	3.24374e-05
cg26879644	ENSG00000214432	VPS33B-DT	-658171	L6	9.33591e-06	3.26177e-05
cg18477166	ENSG00000118965	WDR35	959794	R10	9.57695e-06	3.33343e-05
cg00159289	ENSG00000278683	AC006329.2	72541	R8	9.59365e-06	3.33343e-05
cg06400590	ENSG00000278683	AC006329.2	-221092	L7	9.59365e-06	3.33343e-05
cg24809529	ENSG00000278683	AC006329.2	35315	R3	9.59365e-06	3.33343e-05
cg03261347	ENSG00000155906	RMND1	-132302	L3	9.88635e-06	3.42105e-05
cg09414638	ENSG00000155906	RMND1	-466566	L6	9.88635e-06	3.42105e-05
cg25490334	ENSG00000155906	RMND1	-614296	L6	9.88635e-06	3.42105e-05
cg05979619	ENSG00000236307	EEF1E1P1	-58258	L4	1.00754e-05	3.48172e-05
cg27665327	ENSG00000103876	FAH	-386846	L7	1.01407e-05	3.49951e-05
cg01943845	ENSG00000178105	DDX10	-32429	L2	1.03355e-05	3.53782e-05
cg03858663	ENSG00000152193	RNF219	212283	R5	1.03355e-05	3.53782e-05
cg07680368	ENSG00000178105	DDX10	-361143	L6	1.03355e-05	3.53782e-05
cg07994859	ENSG00000152193	RNF219	-95345	L2	1.03355e-05	3.53782e-05
cg22740783	ENSG00000138028	CGREF1	0	L1	1.03355e-05	3.53782e-05
cg24230893	ENSG00000178105	DDX10	-106630	L4	1.03355e-05	3.53782e-05
cg03469869	ENSG00000134905	CARS2	293414	R6	1.04013e-05	3.54118e-05
cg03757805	ENSG00000134905	CARS2	-156030	L5	1.04013e-05	3.54118e-05
cg10999000	ENSG00000134905	CARS2	113732	R3	1.04013e-05	3.54118e-05
cg25368586	ENSG00000134905	CARS2	-195067	L7	1.04013e-05	3.54118e-05
cg22146571	ENSG00000259710	NUTF2P6	10935	R1	1.05923e-05	3.60138e-05
cg00145683	ENSG00000279427	AC007490.1	555592	R10	1.07359e-05	3.62589e-05
cg00989002	ENSG00000279427	AC007490.1	245113	R4	1.07359e-05	3.62589e-05
cg02964087	ENSG00000279427	AC007490.1	560514	R10	1.07359e-05	3.62589e-05
cg08290471	ENSG00000279427	AC007490.1	682344	R10	1.07359e-05	3.62589e-05
cg09946349	ENSG00000279427	AC007490.1	466893	R9	1.07359e-05	3.62589e-05
cg05336056	ENSG00000163093	BBS5	193600	R1	1.08041e-05	3.63437e-05
cg22972248	ENSG00000163093	BBS5	71448	R1	1.08041e-05	3.63437e-05
cg24522085	ENSG00000163093	BBS5	779569	R10	1.08041e-05	3.63437e-05
cg24659758	ENSG00000156574	NODAL	300946	R10	1.10062e-05	3.68441e-05
cg09950920	ENSG00000144401	METTL21A	-244287	L10	1.1011e-05	3.68441e-05
cg19047158	ENSG00000144401	METTL21A	365122	R9	1.1011e-05	3.68441e-05
cg24609884	ENSG00000144401	METTL21A	296355	R2	1.1011e-05	3.68441e-05
cg20201177	ENSG00000134461	ANKRD16	-230910	L9	1.10809e-05	3.70288e-05
cg07084019	ENSG00000138385	SSB	-425631	L6	1.11511e-05	3.71654e-05
cg08471173	ENSG00000138385	SSB	-343968	L6	1.11511e-05	3.71654e-05
cg02471310	ENSG00000246541	AC096746.1	-687683	L8	1.12971e-05	3.7406e-05
cg08684581	ENSG00000246541	AC096746.1	1729302	R8	1.12971e-05	3.7406e-05
cg11416276	ENSG00000246541	AC096746.1	1757375	R8	1.12971e-05	3.7406e-05
cg25778446	ENSG00000246541	AC096746.1	386659	R3	1.12971e-05	3.7406e-05
cg27129012	ENSG00000246541	AC096746.1	1718596	R8	1.12971e-05	3.7406e-05
cg09119854	ENSG00000263520	LINC02563	-96239	L2	1.14581e-05	3.76927e-05
cg11582717	ENSG00000263520	LINC02563	1197	L1	1.14581e-05	3.76927e-05
cg17210004	ENSG00000263520	LINC02563	-58150	L2	1.14581e-05	3.76927e-05
cg17838697	ENSG00000263520	LINC02563	-170040	L3	1.14581e-05	3.76927e-05
cg23475474	ENSG00000263520	LINC02563	-73397	L2	1.14581e-05	3.76927e-05
cg17777592	ENSG00000102547	CAB39L	0	L1	1.15087e-05	3.7761e-05
cg18170989	ENSG00000102547	CAB39L	0	L1	1.15087e-05	3.7761e-05
cg04344190	ENSG00000260816	AC027279.1	710811	R10	1.15681e-05	3.79067e-05
cg20058744	ENSG00000250230	AP002754.1	98453	R7	1.17025e-05	3.82977e-05
cg12033248	ENSG00000254111	AC124067.3	654717	R9	1.21433e-05	3.95868e-05
cg24848452	ENSG00000254111	AC124067.3	402571	R6	1.21433e-05	3.95868e-05
cg25195968	ENSG00000254111	AC124067.3	-47270	L3	1.21433e-05	3.95868e-05
cg03649855	ENSG00000153291	SLC25A27	1044262	R11	1.218e-05	3.96555e-05
cg26879644	ENSG00000258551	AC104035.1	-89571	L3	1.24467e-05	4.04716e-05
cg06120122	ENSG00000183161	FANCF	442513	R7	1.26481e-05	4.08643e-05
cg14480266	ENSG00000183161	FANCF	-487135	L7	1.26481e-05	4.08643e-05
cg19621338	ENSG00000183161	FANCF	110842	R1	1.26481e-05	4.08643e-05
cg20040320	ENSG00000183161	FANCF	-544608	L7	1.26481e-05	4.08643e-05
cg26659572	ENSG00000183161	FANCF	75191	R1	1.26481e-05	4.08643e-05
cg09168939	ENSG00000269887	AL391001.1	-1982	L2	1.2888e-05	4.15864e-05
cg03388493	ENSG00000279225	AC138305.3	-621288	L5	1.29485e-05	4.17284e-05
cg16365424	ENSG00000279261	AL360294.1	192727	R10	1.3059e-05	4.19778e-05
cg20783970	ENSG00000279261	AL360294.1	138762	R7	1.3059e-05	4.19778e-05
cg04011940	ENSG00000247950	SEC24B-AS1	169651	R3	1.38077e-05	4.41603e-05
cg06645120	ENSG00000167523	SPATA33	-151136	L10	1.38077e-05	4.41603e-05
cg14779271	ENSG00000247950	SEC24B-AS1	429951	R3	1.38077e-05	4.41603e-05
cg14994944	ENSG00000247950	SEC24B-AS1	184140	R3	1.38077e-05	4.41603e-05
cg19545933	ENSG00000271983	AC023302.1	-42910	L2	1.3894e-05	4.42249e-05
cg27665327	ENSG00000271983	AC023302.1	119421	R4	1.3894e-05	4.42249e-05
cg06445944	ENSG00000248359	AC010280.1	240588	R4	1.39327e-05	4.42249e-05
cg11680908	ENSG00000248359	AC010280.1	-212868	L2	1.39327e-05	4.42249e-05
cg16664523	ENSG00000248359	AC010280.1	241346	R4	1.39327e-05	4.42249e-05
cg25008444	ENSG00000248359	AC010280.1	241258	R4	1.39327e-05	4.42249e-05
cg01947583	ENSG00000250471	GMPSP1	-134272	L3	1.40685e-05	4.46001e-05
cg17601191	ENSG00000132952	USPL1	-29856	L2	1.42458e-05	4.51059e-05
cg23418968	ENSG00000119203	CPSF3	-202779	L8	1.4335e-05	4.53316e-05
cg27106950	ENSG00000274038	AC007014.2	-217024	L9	1.47878e-05	4.66515e-05
cg03338924	ENSG00000218265	RPS4XP7	506390	R7	1.48813e-05	4.66515e-05
cg03565153	ENSG00000218265	RPS4XP7	406836	R7	1.48813e-05	4.66515e-05
cg04592560	ENSG00000218265	RPS4XP7	819623	R7	1.48813e-05	4.66515e-05
cg09510202	ENSG00000218265	RPS4XP7	506625	R7	1.48813e-05	4.66515e-05
cg15542608	ENSG00000218265	RPS4XP7	694117	R7	1.48813e-05	4.66515e-05
cg27584713	ENSG00000218265	RPS4XP7	804480	R7	1.48813e-05	4.66515e-05
cg11203211	ENSG00000185730	ZNF696	70250	R4	1.5068e-05	4.70618e-05
cg12188860	ENSG00000185730	ZNF696	-36253	L2	1.5068e-05	4.70618e-05
cg23629150	ENSG00000185730	ZNF696	-36172	L2	1.5068e-05	4.70618e-05
cg17958291	ENSG00000213302	AC015983.1	355208	R5	1.55522e-05	4.85145e-05
cg10274606	ENSG00000259015	AL442663.4	308967	R3	1.60332e-05	4.96513e-05
cg16338313	ENSG00000259015	AL442663.4	716767	R6	1.60332e-05	4.96513e-05
cg18528073	ENSG00000259015	AL442663.4	1156319	R7	1.60332e-05	4.96513e-05
cg23258400	ENSG00000259015	AL442663.4	1313512	R8	1.60332e-05	4.96513e-05
cg09955012	ENSG00000226525	RPS7P10	-273851	L4	1.60343e-05	4.96513e-05
cg14597930	ENSG00000226525	RPS7P10	-92726	L2	1.60343e-05	4.96513e-05
cg05194412	ENSG00000115866	DARS	-259862	L6	1.61341e-05	4.97778e-05
cg05853130	ENSG00000115866	DARS	-1276030	L10	1.61341e-05	4.97778e-05
cg25498731	ENSG00000115866	DARS	-1302072	L10	1.61341e-05	4.97778e-05
cg01595746	ENSG00000270937	AL033381.2	-163492	L2	1.62803e-05	5.0046e-05
cg11198851	ENSG00000270937	AL033381.2	-29509	L2	1.62803e-05	5.0046e-05
cg25054816	ENSG00000270937	AL033381.2	-239968	L3	1.62803e-05	5.0046e-05
cg26531174	ENSG00000214485	RPL7P1	-71461	L4	1.63354e-05	5.01548e-05
cg14335349	ENSG00000236643	AL354928.1	383619	R10	1.65248e-05	5.06747e-05
cg20608783	ENSG00000203620	AL354919.1	87429	R4	1.66872e-05	5.11107e-05
cg27400956	ENSG00000220793	RPL21P119	147841	R5	1.68494e-05	5.15453e-05
cg16365424	ENSG00000059588	TARBP1	-85710	L3	1.82585e-05	5.56544e-05
cg17898069	ENSG00000059588	TARBP1	81568	R6	1.82585e-05	5.56544e-05
cg20783970	ENSG00000059588	TARBP1	-139675	L6	1.82585e-05	5.56544e-05
cg04608582	ENSG00000224167	LINC01357	-377627	L10	1.8714e-05	5.69059e-05
cg21576728	ENSG00000224167	LINC01357	-263027	L8	1.8714e-05	5.69059e-05
cg04206797	ENSG00000277399	GPR179	-189556	L5	1.89036e-05	5.73447e-05
cg25664054	ENSG00000277399	GPR179	-313685	L7	1.89036e-05	5.73447e-05
cg00018198	ENSG00000227791	AC007365.2	-404048	L10	1.91804e-05	5.80454e-05
cg14209730	ENSG00000227791	AC007365.2	260103	R10	1.91804e-05	5.80454e-05
cg06902609	ENSG00000073067	CYP2W1	37096	R2	1.94179e-05	5.86239e-05
cg15015122	ENSG00000073067	CYP2W1	37031	R2	1.94179e-05	5.86239e-05
cg12529273	ENSG00000248494	LNX1-AS2	875	R1	1.97678e-05	5.95017e-05
cg08167466	ENSG00000136146	MED4	554012	R9	1.97791e-05	5.95017e-05
cg08650900	ENSG00000136146	MED4	932681	R10	1.97791e-05	5.95017e-05
cg16877004	ENSG00000253952	HIGD1AP18	213837	R4	2.00095e-05	5.99811e-05
cg19671648	ENSG00000253952	HIGD1AP18	-1100898	L3	2.00095e-05	5.99811e-05
cg23322685	ENSG00000253952	HIGD1AP18	-997237	L3	2.00095e-05	5.99811e-05
cg11203211	ENSG00000254389	RHPN1-AS1	147205	R8	2.01467e-05	6.01786e-05
cg12188860	ENSG00000254389	RHPN1-AS1	32314	R2	2.01467e-05	6.01786e-05
cg23629150	ENSG00000254389	RHPN1-AS1	32395	R2	2.01467e-05	6.01786e-05
cg06833732	ENSG00000145920	CPLX2	0	L1	2.06468e-05	6.11079e-05
cg01426125	ENSG00000184612	RPL7P26	-285806	L9	2.06507e-05	6.11079e-05
cg06351796	ENSG00000184612	RPL7P26	1185494	R7	2.06507e-05	6.11079e-05
cg06573088	ENSG00000184612	RPL7P26	38407	R1	2.06507e-05	6.11079e-05
cg09132619	ENSG00000184612	RPL7P26	954962	R7	2.06507e-05	6.11079e-05
cg12569592	ENSG00000184612	RPL7P26	777678	R7	2.06507e-05	6.11079e-05
cg15059225	ENSG00000184612	RPL7P26	218972	R3	2.06507e-05	6.11079e-05
cg18081338	ENSG00000184612	RPL7P26	318165	R3	2.06507e-05	6.11079e-05
cg09169739	ENSG00000248367	AC008610.1	-55311	L2	2.10297e-05	6.21567e-05
cg23817627	ENSG00000169621	APLF	-160465	L3	2.12887e-05	6.28488e-05
cg03910557	ENSG00000066651	TRMT11	232984	R6	2.18157e-05	6.38097e-05
cg08432204	ENSG00000066651	TRMT11	72107	R3	2.18157e-05	6.38097e-05
cg14493181	ENSG00000066651	TRMT11	-512413	L8	2.18157e-05	6.38097e-05
cg19474888	ENSG00000066651	TRMT11	517061	R9	2.18157e-05	6.38097e-05
cg21658814	ENSG00000066651	TRMT11	374068	R8	2.18157e-05	6.38097e-05
cg21772178	ENSG00000066651	TRMT11	400870	R8	2.18157e-05	6.38097e-05
cg24298026	ENSG00000066651	TRMT11	482718	R9	2.18157e-05	6.38097e-05
cg26098117	ENSG00000066651	TRMT11	504621	R9	2.18157e-05	6.38097e-05
cg17979426	ENSG00000150893	FREM2	1041062	R10	2.19446e-05	6.38915e-05
cg18182438	ENSG00000150893	FREM2	933275	R10	2.19446e-05	6.38915e-05
cg20001775	ENSG00000150893	FREM2	50026	R1	2.19446e-05	6.38915e-05
cg26068090	ENSG00000150893	FREM2	742995	R8	2.19446e-05	6.38915e-05
cg26529437	ENSG00000243004	AC005062.1	-201015	L7	2.22191e-05	6.46165e-05
cg06183244	ENSG00000135336	ORC3	-712481	L10	2.23551e-05	6.48632e-05
cg07603685	ENSG00000177868	SVBP	114624	R6	2.23551e-05	6.48632e-05
cg17787108	ENSG00000071462	BUD23	-126552	L8	2.26296e-05	6.55093e-05
cg22123387	ENSG00000071462	BUD23	-124244	L8	2.26296e-05	6.55093e-05
cg14578895	ENSG00000173077	2022-12-01	-741328	L5	2.26917e-05	6.56144e-05
cg04131101	ENSG00000150316	CWC15	267938	R4	2.30472e-05	6.61888e-05
cg08863777	ENSG00000150316	CWC15	417327	R9	2.30472e-05	6.61888e-05
cg10283505	ENSG00000150316	CWC15	416872	R9	2.30472e-05	6.61888e-05
cg18023065	ENSG00000150316	CWC15	417181	R9	2.30472e-05	6.61888e-05
cg20289045	ENSG00000150316	CWC15	425524	R10	2.30472e-05	6.61888e-05
cg26123912	ENSG00000150316	CWC15	20606	R1	2.30472e-05	6.61888e-05
cg04457051	ENSG00000241923	RPL14P3	108923	R3	2.33296e-05	6.62489e-05
cg17446958	ENSG00000241923	RPL14P3	432615	R5	2.33296e-05	6.62489e-05
cg17933300	ENSG00000241923	RPL14P3	109094	R3	2.33296e-05	6.62489e-05
cg18127159	ENSG00000241923	RPL14P3	452570	R5	2.33296e-05	6.62489e-05
cg25428846	ENSG00000241923	RPL14P3	179461	R4	2.33296e-05	6.62489e-05
cg01588379	ENSG00000106615	RHEB	-216119	L2	2.33297e-05	6.62489e-05
cg09449988	ENSG00000106615	RHEB	-110909	L2	2.33297e-05	6.62489e-05
cg10775173	ENSG00000106615	RHEB	-316825	L3	2.33297e-05	6.62489e-05
cg15975980	ENSG00000106615	RHEB	62076	R6	2.33297e-05	6.62489e-05
cg19412964	ENSG00000106615	RHEB	-110886	L2	2.33297e-05	6.62489e-05
cg08824221	ENSG00000109881	CCDC34	-32592	L2	2.36154e-05	6.69103e-05
cg14463853	ENSG00000165113	GKAP1	109369	R3	2.36154e-05	6.69103e-05
cg10454596	ENSG00000279766	AC067931.1	612614	R5	2.37595e-05	6.69244e-05
cg10996527	ENSG00000279766	AC067931.1	-411721	L8	2.37595e-05	6.69244e-05
cg12163365	ENSG00000279766	AC067931.1	1118801	R10	2.37595e-05	6.69244e-05
cg05336056	ENSG00000227617	CERS6-AS1	-498916	L9	2.38846e-05	6.69244e-05
cg08774104	ENSG00000227617	CERS6-AS1	773597	R6	2.38846e-05	6.69244e-05
cg09675299	ENSG00000227617	CERS6-AS1	970791	R8	2.38846e-05	6.69244e-05
cg17836141	ENSG00000227617	CERS6-AS1	416177	R4	2.38846e-05	6.69244e-05
cg22972248	ENSG00000227617	CERS6-AS1	-621068	L9	2.38846e-05	6.69244e-05
cg24522085	ENSG00000227617	CERS6-AS1	72042	R1	2.38846e-05	6.69244e-05
cg26372498	ENSG00000227617	CERS6-AS1	1013787	R9	2.38846e-05	6.69244e-05
cg01441127	ENSG00000243155	AL162431.2	-66873	L3	2.40503e-05	6.73142e-05
cg13568106	ENSG00000263266	RPS7P1	-39690	L3	2.43444e-05	6.80622e-05
cg06932535	ENSG00000203546	AL139353.1	-423676	L9	2.49429e-05	6.95053e-05
cg14631576	ENSG00000187984	ANKRD19P	431238	R10	2.49429e-05	6.95053e-05
cg16078554	ENSG00000203546	AL139353.1	295800	R6	2.49429e-05	6.95053e-05
cg02270765	ENSG00000250546	AC079160.1	0	L1	2.5223e-05	7.00113e-05
cg16789849	ENSG00000250546	AC079160.1	0	L1	2.5223e-05	7.00113e-05
cg24335310	ENSG00000250546	AC079160.1	-69926	L2	2.5223e-05	7.00113e-05
cg08211704	ENSG00000259305	ZHX1-C8orf76	230763	R10	2.52473e-05	7.00113e-05
cg26081974	ENSG00000185974	GRK1	255635	R9	2.53254e-05	7.00113e-05
cg04131101	ENSG00000020922	MRE11	-200771	L9	2.54009e-05	7.00113e-05
cg08863777	ENSG00000020922	MRE11	-51382	L4	2.54009e-05	7.00113e-05
cg10283505	ENSG00000020922	MRE11	-51837	L4	2.54009e-05	7.00113e-05
cg18023065	ENSG00000020922	MRE11	-51528	L4	2.54009e-05	7.00113e-05
cg20289045	ENSG00000020922	MRE11	-43185	L3	2.54009e-05	7.00113e-05
cg06942814	ENSG00000105997	HOXA3	0	R2	2.57106e-05	7.05579e-05
cg19240213	ENSG00000105997	HOXA3	0	R1	2.57106e-05	7.05579e-05
cg19817912	ENSG00000105997	HOXA3	0	R1	2.57106e-05	7.05579e-05
cg22997113	ENSG00000105997	HOXA3	0	R2	2.57106e-05	7.05579e-05
cg06568438	ENSG00000227354	RBM26-AS1	-316935	L5	2.58668e-05	7.07566e-05
cg07994859	ENSG00000227354	RBM26-AS1	651806	R8	2.58668e-05	7.07566e-05
cg13054007	ENSG00000227354	RBM26-AS1	-1019859	L9	2.58668e-05	7.07566e-05
cg04680494	ENSG00000198221	AFDN-DT	-190256	L5	2.61819e-05	7.14642e-05
cg18761763	ENSG00000198221	AFDN-DT	-197428	L5	2.61819e-05	7.14642e-05
cg12428727	ENSG00000180176	TH	-41557	L2	2.63304e-05	7.17434e-05
cg04269057	ENSG00000107719	PALD1	-642797	L10	2.63408e-05	7.17434e-05
cg01758336	ENSG00000167526	RPL13	303751	R9	2.68231e-05	7.26662e-05
cg02226192	ENSG00000167526	RPL13	165329	R6	2.68231e-05	7.26662e-05
cg07891457	ENSG00000239559	RPL37P2	8166	R1	2.68231e-05	7.26662e-05
cg12043732	ENSG00000101189	MRGBP	143600	R6	2.68231e-05	7.26662e-05
cg27660627	ENSG00000167526	RPL13	165260	R6	2.68231e-05	7.26662e-05
cg04157272	ENSG00000273064	AC017083.1	462162	R9	2.69847e-05	7.27179e-05
cg16627836	ENSG00000273064	AC017083.1	806183	R12	2.69847e-05	7.27179e-05
cg02981663	ENSG00000260704	LINC00543	295578	R8	2.69857e-05	7.27179e-05
cg03187190	ENSG00000260704	LINC00543	171086	R5	2.69857e-05	7.27179e-05
cg13750474	ENSG00000260704	LINC00543	163473	R5	2.69857e-05	7.27179e-05
cg10923561	ENSG00000253844	AC064807.2	-383641	L6	2.70451e-05	7.27233e-05
cg11408771	ENSG00000253844	AC064807.2	870097	R10	2.70451e-05	7.27233e-05
cg03884543	ENSG00000121957	GPSM2	44866	R3	2.73137e-05	7.33676e-05
cg01595746	ENSG00000164379	FOXQ1	121378	R1	2.74792e-05	7.35779e-05
cg11198851	ENSG00000164379	FOXQ1	255361	R1	2.74792e-05	7.35779e-05
cg25054816	ENSG00000164379	FOXQ1	44902	L1	2.74792e-05	7.35779e-05
cg10133177	ENSG00000219135	RPL23AP48	-9540	L2	2.76512e-05	7.38045e-05
cg13516479	ENSG00000219135	RPL23AP48	-15023	L2	2.76512e-05	7.38045e-05
cg24298578	ENSG00000219135	RPL23AP48	157160	R4	2.76512e-05	7.38045e-05
cg05468746	ENSG00000247400	DNAJC3-DT	728283	R9	2.79811e-05	7.44498e-05
cg07264876	ENSG00000247400	DNAJC3-DT	674008	R9	2.79811e-05	7.44498e-05
cg07907493	ENSG00000247400	DNAJC3-DT	820537	R10	2.79811e-05	7.44498e-05
cg01928206	ENSG00000128654	MTX2	-426493	L8	2.81504e-05	7.45867e-05
cg12508078	ENSG00000179761	PIPOX	-121610	L4	2.81504e-05	7.45867e-05
cg18527971	ENSG00000128654	MTX2	-408029	L8	2.81504e-05	7.45867e-05
cg20029153	ENSG00000179761	PIPOX	-121022	L4	2.81504e-05	7.45867e-05
cg04578894	ENSG00000250767	AC139783.1	154850	R7	2.84076e-05	7.50328e-05
cg08768395	ENSG00000250767	AC139783.1	107686	R6	2.84076e-05	7.50328e-05
cg19641747	ENSG00000250767	AC139783.1	164198	R7	2.84076e-05	7.50328e-05
cg08917664	ENSG00000188092	GPR89B	347746	R8	2.88371e-05	7.60879e-05
cg12594615	ENSG00000232034	AC092168.2	-179454	L6	2.99948e-05	7.90603e-05
cg24410453	ENSG00000235899	LINC01564	-422848	L9	3.01118e-05	7.92603e-05
cg03574946	ENSG00000243199	AC115223.1	715666	R5	3.02585e-05	7.92603e-05
cg04400533	ENSG00000163900	TMEM41A	-571869	L10	3.02585e-05	7.92603e-05
cg20410940	ENSG00000243199	AC115223.1	-318848	L6	3.02585e-05	7.92603e-05
cg21913376	ENSG00000085760	MTIF2	97289	R5	3.02585e-05	7.92603e-05
cg23361969	ENSG00000163900	TMEM41A	223099	R3	3.02585e-05	7.92603e-05
cg26144594	ENSG00000180938	ZNF572	124479	R4	3.04407e-05	7.94093e-05
cg26360953	ENSG00000171735	CAMTA1	60763	R2	3.04407e-05	7.94093e-05
cg27428051	ENSG00000171735	CAMTA1	310633	R12	3.04407e-05	7.94093e-05
cg27551706	ENSG00000171735	CAMTA1	0	L1	3.04407e-05	7.94093e-05
cg01015395	ENSG00000229119	AC026403.1	-1522737	L10	3.11802e-05	8.05914e-05
cg07141875	ENSG00000229119	AC026403.1	-1147028	L8	3.11802e-05	8.05914e-05
cg07474269	ENSG00000229119	AC026403.1	-912908	L6	3.11802e-05	8.05914e-05
cg09555364	ENSG00000229119	AC026403.1	-1533734	L10	3.11802e-05	8.05914e-05
cg10534479	ENSG00000229119	AC026403.1	-389087	L2	3.11802e-05	8.05914e-05
cg15895886	ENSG00000229119	AC026403.1	1175868	R7	3.11802e-05	8.05914e-05
cg17567195	ENSG00000229119	AC026403.1	-1569091	L10	3.11802e-05	8.05914e-05
cg18795959	ENSG00000229119	AC026403.1	-398881	L2	3.11802e-05	8.05914e-05
cg19836145	ENSG00000229119	AC026403.1	-1189123	L8	3.11802e-05	8.05914e-05
cg18476517	ENSG00000207359	RNU6-925P	-314049	L6	3.13308e-05	8.08157e-05
cg23201059	ENSG00000207359	RNU6-925P	-409779	L6	3.13308e-05	8.08157e-05
cg01168833	ENSG00000151131	C12orf45	-488465	L7	3.15563e-05	8.13146e-05
cg04608582	ENSG00000226419	SLC16A1-AS1	-208443	L6	3.1746e-05	8.16372e-05
cg21576728	ENSG00000226419	SLC16A1-AS1	-93843	L4	3.1746e-05	8.16372e-05
cg09858188	ENSG00000225224	RPS27AP12	170580	R5	3.22248e-05	8.2608e-05
cg17220545	ENSG00000225224	RPS27AP12	-100029	L5	3.22248e-05	8.2608e-05
cg00159289	ENSG00000106400	ZNHIT1	17384	R4	3.25155e-05	8.2608e-05
cg01054938	ENSG00000108848	LUC7L3	84001	R3	3.25155e-05	8.2608e-05
cg10690919	ENSG00000108848	LUC7L3	-78964	L5	3.25155e-05	8.2608e-05
cg12881765	ENSG00000108848	LUC7L3	-7985	L2	3.25155e-05	8.2608e-05
cg13096278	ENSG00000108848	LUC7L3	26584	R2	3.25155e-05	8.2608e-05
cg19538115	ENSG00000108848	LUC7L3	-137312	L9	3.25155e-05	8.2608e-05
cg24809529	ENSG00000106400	ZNHIT1	-13814	L2	3.25155e-05	8.2608e-05
cg02360367	ENSG00000272420	AL513477.2	114471	R4	3.27073e-05	8.2608e-05
cg13865934	ENSG00000272420	AL513477.2	32024	R2	3.27073e-05	8.2608e-05
cg14098223	ENSG00000272420	AL513477.2	32165	R2	3.27073e-05	8.2608e-05
cg15979171	ENSG00000272420	AL513477.2	123286	R4	3.27073e-05	8.2608e-05
cg18120323	ENSG00000272420	AL513477.2	315766	R10	3.27073e-05	8.2608e-05
cg21107210	ENSG00000272420	AL513477.2	40685	R3	3.27073e-05	8.2608e-05
cg24377150	ENSG00000272420	AL513477.2	114565	R4	3.27073e-05	8.2608e-05
cg04940582	ENSG00000124383	MPHOSPH10	-979745	L9	3.27106e-05	8.2608e-05
cg11307565	ENSG00000123009	NME2P1	18939	R1	3.27106e-05	8.2608e-05
cg03980370	ENSG00000279968	GVQW2	-22753	L3	3.43118e-05	8.64794e-05
cg14062002	ENSG00000279968	GVQW2	-22678	L3	3.43118e-05	8.64794e-05
cg02372744	ENSG00000156427	FGF18	-166259	L2	3.51399e-05	8.82155e-05
cg03534504	ENSG00000156427	FGF18	-710367	L5	3.51399e-05	8.82155e-05
cg08532862	ENSG00000156427	FGF18	-1112827	L10	3.51399e-05	8.82155e-05
cg18111129	ENSG00000156427	FGF18	-1075679	L10	3.51399e-05	8.82155e-05
cg19565738	ENSG00000236391	AC092573.2	119578	R3	3.56163e-05	8.92344e-05
cg27308218	ENSG00000236391	AC092573.2	309834	R4	3.56163e-05	8.92344e-05
cg20001775	ENSG00000133115	STOML3	328874	R6	3.68421e-05	9.22145e-05
cg13594138	ENSG00000140527	WDR93	-39958	L5	3.72938e-05	9.28914e-05
cg00572966	ENSG00000219451	RPL23P8	-543024	L6	3.7516e-05	9.28914e-05
cg04427498	ENSG00000219451	RPL23P8	36286	R1	3.7516e-05	9.28914e-05
cg04471919	ENSG00000219451	RPL23P8	-717111	L10	3.7516e-05	9.28914e-05
cg08616951	ENSG00000185101	ANO9	23386	R2	3.7516e-05	9.28914e-05
cg10291238	ENSG00000278291	AL161772.1	-145589	L7	3.7516e-05	9.28914e-05
cg17383329	ENSG00000219451	RPL23P8	-945715	L10	3.7516e-05	9.28914e-05
cg18563987	ENSG00000182173	TSEN54	-175693	L9	3.7516e-05	9.28914e-05
cg22630733	ENSG00000185101	ANO9	83098	R4	3.7516e-05	9.28914e-05
cg26529437	ENSG00000219451	RPL23P8	485855	R6	3.7516e-05	9.28914e-05
cg26976707	ENSG00000185101	ANO9	83370	R4	3.7516e-05	9.28914e-05
cg09119854	ENSG00000272006	AC037487.3	-603038	L10	3.77889e-05	9.32029e-05
cg11582717	ENSG00000272006	AC037487.3	-504732	L9	3.77889e-05	9.32029e-05
cg17210004	ENSG00000272006	AC037487.3	-564949	L10	3.77889e-05	9.32029e-05
cg23475474	ENSG00000272006	AC037487.3	-580196	L10	3.77889e-05	9.32029e-05
cg04435320	ENSG00000149100	EIF3M	-455210	L7	3.81899e-05	9.40087e-05
cg19342102	ENSG00000149100	EIF3M	339730	R9	3.81899e-05	9.40087e-05
cg08327394	ENSG00000234109	RPL7P36	-507038	L8	3.83997e-05	9.42504e-05
cg10506844	ENSG00000234109	RPL7P36	-473126	L6	3.83997e-05	9.42504e-05
cg19316579	ENSG00000234109	RPL7P36	-35886	L2	3.83997e-05	9.42504e-05
cg17808195	ENSG00000214237	MINDY4B	-67358	L3	3.87184e-05	9.49408e-05
cg11064537	ENSG00000239415	AP001469.3	-350592	L11	3.91062e-05	9.57064e-05
cg12423553	ENSG00000239415	AP001469.3	129818	R10	3.91062e-05	9.57064e-05
cg00362569	ENSG00000163132	MSX1	-858341	L9	4.00434e-05	9.77166e-05
cg21504505	ENSG00000163132	MSX1	-663297	L7	4.00434e-05	9.77166e-05
cg25612057	ENSG00000163132	MSX1	-502666	L5	4.00434e-05	9.77166e-05
cg07785444	ENSG00000117877	CD3EAP	244800	R10	4.05198e-05	9.87049e-05
cg06084210	ENSG00000134897	BIVM	-260440	L7	4.07601e-05	9.87049e-05
cg09042966	ENSG00000134897	BIVM	-346457	L7	4.07601e-05	9.87049e-05
cg11991617	ENSG00000169989	TIGD4	177777	R3	4.07601e-05	9.87049e-05
cg12547939	ENSG00000134897	BIVM	-1456029	L10	4.07601e-05	9.87049e-05
cg16921285	ENSG00000134897	BIVM	-509322	L8	4.07601e-05	9.87049e-05
cg23821812	ENSG00000169989	TIGD4	-284994	L6	4.07601e-05	9.87049e-05
cg27629453	ENSG00000169989	TIGD4	-242557	L6	4.07601e-05	9.87049e-05
cg07259418	ENSG00000144741	SLC25A26	1976327	R16	4.14889e-05	0.000100087
cg11273702	ENSG00000144741	SLC25A26	-497306	L5	4.14889e-05	0.000100087
cg13268590	ENSG00000144741	SLC25A26	179116	R3	4.14889e-05	0.000100087
cg24150385	ENSG00000144741	SLC25A26	-104722	L2	4.14889e-05	0.000100087
cg25839877	ENSG00000183077	AFMID	-158147	L10	4.17346e-05	0.000100584
cg15771477	ENSG00000206573	THUMPD3-AS1	-380324	L9	4.24799e-05	0.000102283
cg13800491	ENSG00000261485	PAN3-AS1	-339361	L5	4.27311e-05	0.00010279
cg10796022	ENSG00000254432	AC113143.1	493587	R8	4.31523e-05	0.000103127
cg13340746	ENSG00000254432	AC113143.1	-151855	L5	4.31523e-05	0.000103127
cg09024962	ENSG00000250244	AC010307.4	-95630	L2	4.31577e-05	0.000103127
cg25322094	ENSG00000250244	AC010307.4	30863	R2	4.31577e-05	0.000103127
cg09119854	ENSG00000214174	AMZ2P1	-579071	L7	4.32378e-05	0.000103127
cg11582717	ENSG00000214174	AMZ2P1	-480765	L6	4.32378e-05	0.000103127
cg17210004	ENSG00000214174	AMZ2P1	-540982	L7	4.32378e-05	0.000103127
cg17838697	ENSG00000214174	AMZ2P1	-652872	L8	4.32378e-05	0.000103127
cg23475474	ENSG00000214174	AMZ2P1	-556229	L7	4.32378e-05	0.000103127
cg00118158	ENSG00000185414	MRPL30	-813273	L9	4.37501e-05	0.000103183
cg04260584	ENSG00000185414	MRPL30	-204365	L7	4.37501e-05	0.000103183
cg10441034	ENSG00000185414	MRPL30	-342864	L9	4.37501e-05	0.000103183
cg11371382	ENSG00000185414	MRPL30	-875607	L9	4.37501e-05	0.000103183
cg11428546	ENSG00000185414	MRPL30	-907086	L9	4.37501e-05	0.000103183
cg14013053	ENSG00000185414	MRPL30	-799047	L9	4.37501e-05	0.000103183
cg14445389	ENSG00000185414	MRPL30	-610949	L9	4.37501e-05	0.000103183
cg14552010	ENSG00000185414	MRPL30	-511345	L9	4.37501e-05	0.000103183
cg17596577	ENSG00000185414	MRPL30	-859100	L9	4.37501e-05	0.000103183
cg22092126	ENSG00000185414	MRPL30	-554999	L9	4.37501e-05	0.000103183
cg24057718	ENSG00000185414	MRPL30	-636316	L9	4.37501e-05	0.000103183
cg24553235	ENSG00000185414	MRPL30	-612853	L9	4.37501e-05	0.000103183
cg21425296	ENSG00000240622	RPL7P15	-95745	L2	4.38757e-05	0.000103287
cg26052377	ENSG00000240622	RPL7P15	-484582	L4	4.38757e-05	0.000103287
cg01687558	ENSG00000155026	RSPH10B	317393	R6	4.39817e-05	0.000103441
cg02224329	ENSG00000231646	FSIP2-AS1	907826	R5	4.42259e-05	0.00010348
cg08817353	ENSG00000231646	FSIP2-AS1	1629147	R7	4.42259e-05	0.00010348
cg27625719	ENSG00000231646	FSIP2-AS1	2374519	R9	4.42259e-05	0.00010348
cg07363657	ENSG00000231252	AC099792.1	0	R1	4.44429e-05	0.00010348
cg11157185	ENSG00000231252	AC099792.1	1159298	R10	4.44429e-05	0.00010348
cg11540204	ENSG00000231252	AC099792.1	733602	R6	4.44429e-05	0.00010348
cg12131906	ENSG00000231252	AC099792.1	-26688	L2	4.44429e-05	0.00010348
cg05155595	ENSG00000231327	LINC01816	343005	R12	4.45293e-05	0.00010348
cg05315334	ENSG00000274922	AL139384.1	-312082	L7	4.45293e-05	0.00010348
cg08792812	ENSG00000231327	LINC01816	341965	R12	4.45293e-05	0.00010348
cg17203447	ENSG00000274922	AL139384.1	341333	R5	4.45293e-05	0.00010348
cg18089519	ENSG00000177225	GATD1	3879	R1	4.45293e-05	0.00010348
cg22615730	ENSG00000231327	LINC01816	353941	R12	4.45293e-05	0.00010348
cg00223767	ENSG00000255507	UVRAG-DT	-305264	L6	4.47828e-05	0.000103973
cg06902609	ENSG00000146540	C7orf50	50901	R3	4.55887e-05	0.000105554
cg14243209	ENSG00000146540	C7orf50	-281169	L6	4.55887e-05	0.000105554
cg15015122	ENSG00000146540	C7orf50	50836	R3	4.55887e-05	0.000105554
cg14074305	ENSG00000272994	AC012360.3	-306580	L5	4.63988e-05	0.000107136
cg23599385	ENSG00000272994	AC012360.3	-683367	L8	4.63988e-05	0.000107136
cg27634295	ENSG00000279865	AC006511.3	189375	R10	4.63988e-05	0.000107136
cg20460227	ENSG00000115109	EPB41L5	318019	R3	4.69465e-05	0.000108203
cg21576728	ENSG00000215866	LINC01356	-290255	L9	4.69465e-05	0.000108203
cg23921196	ENSG00000035141	FAM136A	-449548	L7	4.72226e-05	0.000108741
cg06561886	ENSG00000213339	QTRT1	75805	R3	4.75002e-05	0.000108984
cg17826679	ENSG00000213339	QTRT1	76066	R3	4.75002e-05	0.000108984
cg17965690	ENSG00000213339	QTRT1	76055	R3	4.75002e-05	0.000108984
cg21663431	ENSG00000213339	QTRT1	75749	R3	4.75002e-05	0.000108984
cg11818555	ENSG00000224511	LINC00365	-17146	L1	4.86258e-05	0.00011088
cg26117398	ENSG00000224511	LINC00365	559123	R7	4.86258e-05	0.00011088
cg03721175	ENSG00000253428	LINC01942	-257574	L4	4.86332e-05	0.00011088
cg05871756	ENSG00000253428	LINC01942	-83318	L3	4.86332e-05	0.00011088
cg11212451	ENSG00000253428	LINC01942	-65655	L3	4.86332e-05	0.00011088
cg11847956	ENSG00000253428	LINC01942	-65594	L3	4.86332e-05	0.00011088
cg26116326	ENSG00000253428	LINC01942	-58795	L2	4.86332e-05	0.00011088
cg19342102	ENSG00000049449	RCN1	-138310	L3	5.00691e-05	0.000113697
cg01385959	ENSG00000115368	WDR75	186807	R2	5.03625e-05	0.000113697
cg04322162	ENSG00000115368	WDR75	990254	R9	5.03625e-05	0.000113697
cg07791987	ENSG00000115368	WDR75	1112443	R10	5.03625e-05	0.000113697
cg09305096	ENSG00000115368	WDR75	1114516	R10	5.03625e-05	0.000113697
cg10444255	ENSG00000115368	WDR75	588029	R7	5.03625e-05	0.000113697
cg12973803	ENSG00000115368	WDR75	-51980	L3	5.03625e-05	0.000113697
cg13944644	ENSG00000115368	WDR75	944329	R9	5.03625e-05	0.000113697
cg16947583	ENSG00000115368	WDR75	953361	R9	5.03625e-05	0.000113697
cg21926118	ENSG00000115368	WDR75	-46927	L2	5.03625e-05	0.000113697
cg23886009	ENSG00000115368	WDR75	224195	R2	5.03625e-05	0.000113697
cg14074305	ENSG00000071051	NCK2	100854	L1	5.15524e-05	0.000116176
cg23599385	ENSG00000071051	NCK2	-126568	L3	5.15524e-05	0.000116176
cg08450554	ENSG00000272086	AC025181.2	-452939	L10	5.1854e-05	0.000116648
cg11565786	ENSG00000272086	AC025181.2	229605	R3	5.1854e-05	0.000116648
cg02095290	ENSG00000110700	RPS13	87038	R2	5.21572e-05	0.000116812
cg05607053	ENSG00000110700	RPS13	671224	R8	5.21572e-05	0.000116812
cg17284609	ENSG00000110700	RPS13	671259	R8	5.21572e-05	0.000116812
cg21992400	ENSG00000110700	RPS13	925909	R8	5.21572e-05	0.000116812
cg23950788	ENSG00000273014	AC018645.2	1070019	R10	5.21572e-05	0.000116812
cg15638366	ENSG00000228016	RAPGEF4-AS1	228413	R5	5.23557e-05	0.000116946
cg19565738	ENSG00000228016	RAPGEF4-AS1	-482432	L4	5.23557e-05	0.000116946
cg27308218	ENSG00000228016	RAPGEF4-AS1	-292176	L3	5.23557e-05	0.000116946
cg04058461	ENSG00000151500	THYN1	-538870	L11	5.30771e-05	0.000118349
cg20695175	ENSG00000151500	THYN1	-432831	L9	5.30771e-05	0.000118349
cg02927111	ENSG00000227034	AL445433.1	-448602	L4	5.36121e-05	0.000119122
cg11403907	ENSG00000227034	AL445433.1	904127	R6	5.36121e-05	0.000119122
cg14378231	ENSG00000227034	AL445433.1	1069740	R9	5.36121e-05	0.000119122
cg19251656	ENSG00000227034	AL445433.1	-526341	L5	5.36121e-05	0.000119122
cg01868729	ENSG00000133773	CCDC59	-498699	L7	5.40122e-05	0.000119801
cg21665905	ENSG00000133773	CCDC59	496320	R4	5.40122e-05	0.000119801
cg03331514	ENSG00000236081	ELFN1-AS1	201248	R9	5.46442e-05	0.000120991
cg12967164	ENSG00000236081	ELFN1-AS1	24627	R1	5.46442e-05	0.000120991
cg02346342	ENSG00000154582	ELOC	518967	R10	5.56054e-05	0.000122904
cg26049390	ENSG00000154582	ELOC	582654	R13	5.56054e-05	0.000122904
cg19458020	ENSG00000279199	AC068669.1	-201424	L8	5.57034e-05	0.000122907
cg21238609	ENSG00000279199	AC068669.1	-201266	L8	5.57034e-05	0.000122907
cg09950920	ENSG00000224839	RPL12P17	187030	R4	5.62498e-05	0.000124004
cg24886058	ENSG00000272660	AC090425.1	-268484	L8	5.64143e-05	0.000124259
cg04074033	ENSG00000148450	MSRB2	279226	R3	5.65825e-05	0.000124305
cg07355157	ENSG00000148450	MSRB2	0	L1	5.65825e-05	0.000124305
cg26814835	ENSG00000149599	DUSP15	239469	R9	5.65825e-05	0.000124305
cg04517258	ENSG00000181638	ZFP41	233281	R8	5.72428e-05	0.000125321
cg11203211	ENSG00000181638	ZFP41	27395	R1	5.72428e-05	0.000125321
cg12188860	ENSG00000181638	ZFP41	-71609	L6	5.72428e-05	0.000125321
cg23629150	ENSG00000181638	ZFP41	-71528	L6	5.72428e-05	0.000125321
cg05810731	ENSG00000215417	MIR17HG	950186	R7	5.85854e-05	0.000127708
cg07783480	ENSG00000215417	MIR17HG	-1465992	L8	5.85854e-05	0.000127708
cg09102329	ENSG00000215417	MIR17HG	555742	R6	5.85854e-05	0.000127708
cg18003362	ENSG00000215417	MIR17HG	-1861934	L10	5.85854e-05	0.000127708
cg22797297	ENSG00000215417	MIR17HG	192434	R2	5.85854e-05	0.000127708
cg06759993	ENSG00000135521	LTV1	99270	R2	5.96118e-05	0.000129722
cg08482167	ENSG00000135521	LTV1	97626	R2	5.96118e-05	0.000129722
cg05770446	ENSG00000253284	AC092828.1	464375	R7	5.99512e-05	0.000130028
cg09363891	ENSG00000253284	AC092828.1	727421	R10	5.99512e-05	0.000130028
cg14686645	ENSG00000180329	CCDC43	298009	R8	5.99577e-05	0.000130028
cg27532360	ENSG00000180329	CCDC43	297441	R8	5.99577e-05	0.000130028
cg26360953	ENSG00000270171	AL359881.3	968433	R9	6.17001e-05	0.000133163
cg27551706	ENSG00000270171	AL359881.3	737238	R6	6.17001e-05	0.000133163
cg04424119	ENSG00000224315	RPL7P7	442589	R6	6.18763e-05	0.000133163
cg04994795	ENSG00000224315	RPL7P7	442219	R6	6.18763e-05	0.000133163
cg11189357	ENSG00000224315	RPL7P7	442638	R6	6.18763e-05	0.000133163
cg13104185	ENSG00000224315	RPL7P7	336897	R4	6.18763e-05	0.000133163
cg19400316	ENSG00000224315	RPL7P7	31043	R1	6.18763e-05	0.000133163
cg26411522	ENSG00000224315	RPL7P7	442557	R6	6.18763e-05	0.000133163
cg27230594	ENSG00000224315	RPL7P7	-61821	L6	6.18763e-05	0.000133163
cg16345311	ENSG00000169189	NSMCE1	731092	R8	6.24323e-05	0.000134215
cg02638348	ENSG00000234311	AL451069.3	-437178	L7	6.2471e-05	0.000134215
cg02224329	ENSG00000259915	AC017071.1	1478705	R10	6.29714e-05	0.000135098
cg21425296	ENSG00000239523	MYLK-AS1	-604240	L10	6.31569e-05	0.000135098
cg00493429	ENSG00000213169	AC069218.1	520674	R4	6.35221e-05	0.000135098
cg02521771	ENSG00000213169	AC069218.1	354105	R3	6.35221e-05	0.000135098
cg06097077	ENSG00000213169	AC069218.1	174806	R2	6.35221e-05	0.000135098
cg16219125	ENSG00000213169	AC069218.1	51739	R1	6.35221e-05	0.000135098
cg16760223	ENSG00000213169	AC069218.1	1253343	R7	6.35221e-05	0.000135098
cg17482360	ENSG00000213169	AC069218.1	102278	R2	6.35221e-05	0.000135098
cg19391006	ENSG00000213169	AC069218.1	1238412	R7	6.35221e-05	0.000135098
cg19510409	ENSG00000213169	AC069218.1	177195	R2	6.35221e-05	0.000135098
cg21904441	ENSG00000213169	AC069218.1	511415	R4	6.35221e-05	0.000135098
cg22960621	ENSG00000213169	AC069218.1	627291	R4	6.35221e-05	0.000135098
cg01207684	ENSG00000262468	LINC01569	190775	R4	6.42585e-05	0.000136435
cg05765011	ENSG00000262468	LINC01569	190717	R4	6.42585e-05	0.000136435
cg01315201	ENSG00000133114	GPALPP1	230370	R3	6.46298e-05	0.00013665
cg03097389	ENSG00000133114	GPALPP1	555216	R9	6.46298e-05	0.00013665
cg14996408	ENSG00000225265	TAF1A-AS1	349584	R9	6.46298e-05	0.00013665
cg17491360	ENSG00000133114	GPALPP1	179395	R3	6.46298e-05	0.00013665
cg17600231	ENSG00000133114	GPALPP1	555137	R9	6.46298e-05	0.00013665
cg03532013	ENSG00000105372	RPS19	-215904	L9	6.53783e-05	0.000138003
cg04201675	ENSG00000235706	DICER1-AS1	220926	R5	6.53783e-05	0.000138003
cg17408972	ENSG00000272323	AC026801.2	153024	R1	6.55666e-05	0.000138285
cg00159289	ENSG00000106384	MOGAT3	0	L1	6.57556e-05	0.000138338
cg20845599	ENSG00000271888	AL136162.1	259466	R3	6.57556e-05	0.000138338
cg24809529	ENSG00000106384	MOGAT3	-36966	L6	6.57556e-05	0.000138338
cg25412230	ENSG00000270638	AL023806.1	671391	R4	6.67764e-05	0.000140151
cg25531341	ENSG00000270638	AL023806.1	1074380	R6	6.67764e-05	0.000140151
cg14207539	ENSG00000272692	AC010997.4	-622990	L7	6.68939e-05	0.000140151
cg19714985	ENSG00000272692	AC010997.4	125305	R7	6.68939e-05	0.000140151
cg24471576	ENSG00000272692	AC010997.4	50179	R6	6.68939e-05	0.000140151
cg26677288	ENSG00000185420	SMYD3	232962	R3	6.76732e-05	0.000141314
cg05863637	ENSG00000214039	LINC02418	-47	L1	6.80498e-05	0.000141314
cg12072740	ENSG00000214039	LINC02418	312843	R4	6.80498e-05	0.000141314
cg15936861	ENSG00000214039	LINC02418	241846	R4	6.80498e-05	0.000141314
cg17226286	ENSG00000214039	LINC02418	-70	L1	6.80498e-05	0.000141314
cg22512573	ENSG00000214039	LINC02418	0	L1	6.80498e-05	0.000141314
cg24541425	ENSG00000214039	LINC02418	0	L1	6.80498e-05	0.000141314
cg26327092	ENSG00000214039	LINC02418	48534	R1	6.80498e-05	0.000141314
cg26430081	ENSG00000214039	LINC02418	0	L1	6.80498e-05	0.000141314
cg26614129	ENSG00000214039	LINC02418	206708	R4	6.80498e-05	0.000141314
cg04245944	ENSG00000146416	AIG1	412689	R7	6.8063e-05	0.000141314
cg10291238	ENSG00000150459	SAP18	291204	R10	6.84549e-05	0.000142012
cg17584009	ENSG00000152931	PART1	1064945	R7	6.92412e-05	0.000143082
cg19936847	ENSG00000152931	PART1	1569477	R9	6.92412e-05	0.000143082
cg12080306	ENSG00000141378	PTRH2	344059	R9	6.92451e-05	0.000143082
cg22663389	ENSG00000141378	PTRH2	-144286	L4	6.92451e-05	0.000143082
cg00646381	ENSG00000141570	CBX8	-60371	L5	6.96434e-05	0.000143082
cg08866991	ENSG00000141570	CBX8	676463	R7	6.96434e-05	0.000143082
cg11028167	ENSG00000141570	CBX8	476601	R6	6.96434e-05	0.000143082
cg18947175	ENSG00000141570	CBX8	694408	R7	6.96434e-05	0.000143082
cg26940676	ENSG00000141570	CBX8	-188505	L9	6.96434e-05	0.000143082
cg27143703	ENSG00000141570	CBX8	-186236	L9	6.96434e-05	0.000143082
cg05664039	ENSG00000066379	ZNRD1	-99068	L8	7.00439e-05	0.000143082
cg05850884	ENSG00000066379	ZNRD1	-142158	L10	7.00439e-05	0.000143082
cg07523043	ENSG00000066379	ZNRD1	-142612	L10	7.00439e-05	0.000143082
cg14971718	ENSG00000066379	ZNRD1	-142640	L10	7.00439e-05	0.000143082
cg16908633	ENSG00000066379	ZNRD1	-9585	L3	7.00439e-05	0.000143082
cg20345556	ENSG00000066379	ZNRD1	-142618	L10	7.00439e-05	0.000143082
cg23752348	ENSG00000066379	ZNRD1	-9450	L3	7.00439e-05	0.000143082
cg23778358	ENSG00000066379	ZNRD1	-99062	L8	7.00439e-05	0.000143082
cg27136023	ENSG00000066379	ZNRD1	-141964	L10	7.00439e-05	0.000143082
cg03170502	ENSG00000122565	CBX3	440847	R5	7.04465e-05	0.000143557
cg13757081	ENSG00000122565	CBX3	-227519	L5	7.04465e-05	0.000143557
cg24424745	ENSG00000122565	CBX3	40908	R2	7.04465e-05	0.000143557
cg08866991	ENSG00000167280	ENGASE	-27067	L2	7.24926e-05	0.000147134
cg11028167	ENSG00000167280	ENGASE	-226929	L3	7.24926e-05	0.000147134
cg16347361	ENSG00000167280	ENGASE	220967	R9	7.24926e-05	0.000147134
cg18947175	ENSG00000167280	ENGASE	-9122	L2	7.24926e-05	0.000147134
cg27061836	ENSG00000104808	DHDH	126348	R8	7.24926e-05	0.000147134
cg13800491	ENSG00000152520	PAN3	-182219	L2	7.3747e-05	0.000148398
cg07092145	ENSG00000253327	RAD21-AS1	-480802	L8	7.41672e-05	0.000148398
cg07576931	ENSG00000253327	RAD21-AS1	356579	R4	7.41672e-05	0.000148398
cg08165796	ENSG00000253327	RAD21-AS1	402362	R4	7.41672e-05	0.000148398
cg09430518	ENSG00000253327	RAD21-AS1	-773460	L9	7.41672e-05	0.000148398
cg15638338	ENSG00000253327	RAD21-AS1	518971	R5	7.41672e-05	0.000148398
cg16319142	ENSG00000253327	RAD21-AS1	-739892	L9	7.41672e-05	0.000148398
cg16882206	ENSG00000253327	RAD21-AS1	2420543	R10	7.41672e-05	0.000148398
cg22405493	ENSG00000253327	RAD21-AS1	2393138	R10	7.41672e-05	0.000148398
cg24343430	ENSG00000253327	RAD21-AS1	429549	R4	7.41672e-05	0.000148398
cg04019148	ENSG00000136149	RPL13AP25	-1211342	L5	7.41696e-05	0.000148398
cg07949060	ENSG00000136149	RPL13AP25	651993	R3	7.41696e-05	0.000148398
cg10937205	ENSG00000136149	RPL13AP25	167603	R1	7.41696e-05	0.000148398
cg11754185	ENSG00000136149	RPL13AP25	306866	R1	7.41696e-05	0.000148398
cg13635710	ENSG00000136149	RPL13AP25	-1201421	L5	7.41696e-05	0.000148398
cg20044118	ENSG00000136149	RPL13AP25	-404230	L2	7.41696e-05	0.000148398
cg20541752	ENSG00000136149	RPL13AP25	193051	R1	7.41696e-05	0.000148398
cg27363745	ENSG00000136149	RPL13AP25	-779476	L4	7.41696e-05	0.000148398
cg25839877	ENSG00000267432	DNAH17-AS1	119031	R4	7.45958e-05	0.000149133
cg24725263	ENSG00000205323	SARNP	44917	R8	7.50217e-05	0.000149866
cg07782620	ENSG00000121211	MND1	-768729	L9	7.54513e-05	0.000150368
cg23821812	ENSG00000121211	MND1	279888	R4	7.54513e-05	0.000150368
cg27629453	ENSG00000121211	MND1	322325	R4	7.54513e-05	0.000150368
cg13621612	ENSG00000164362	TERT	232058	R6	7.58831e-05	0.000150991
cg22473616	ENSG00000164362	TERT	-61976	L4	7.58831e-05	0.000150991
cg03649855	ENSG00000196284	SUPT3H	-230697	L4	7.76338e-05	0.000154112
cg04381049	ENSG00000196284	SUPT3H	107823	L1	7.76338e-05	0.000154112
cg25276700	ENSG00000196284	SUPT3H	78355	L1	7.76338e-05	0.000154112
cg26814835	ENSG00000088325	TPX2	131103	R5	7.80774e-05	0.000154871
cg00159289	ENSG00000214252	AZGP1P2	86701	R9	7.87159e-05	0.000155771
cg06400590	ENSG00000214252	AZGP1P2	-205036	L6	7.87159e-05	0.000155771
cg24809529	ENSG00000214252	AZGP1P2	49475	R4	7.87159e-05	0.000155771
cg11203211	ENSG00000158106	RHPN1	149450	R9	7.89717e-05	0.000155912
cg12188860	ENSG00000158106	RHPN1	34559	R3	7.89717e-05	0.000155912
cg23629150	ENSG00000158106	RHPN1	34640	R3	7.89717e-05	0.000155912
cg00232831	ENSG00000054219	LY75	-352588	L4	7.94225e-05	0.000156315
cg00897796	ENSG00000054219	LY75	-366195	L4	7.94225e-05	0.000156315
cg07053546	ENSG00000054219	LY75	-424673	L4	7.94225e-05	0.000156315
cg27445931	ENSG00000054219	LY75	-645941	L4	7.94225e-05	0.000156315
cg26529437	ENSG00000213860	RPL21P75	-338221	L9	8.03313e-05	0.000157981
cg16347361	ENSG00000267355	RPL9P29	-7101	L2	8.07894e-05	0.000158758
cg06146977	ENSG00000151773	CCDC122	928579	R10	8.21784e-05	0.000160765
cg21020871	ENSG00000151773	CCDC122	940049	R10	8.21784e-05	0.000160765
cg24658360	ENSG00000151773	CCDC122	250392	R2	8.21784e-05	0.000160765
cg24797276	ENSG00000151773	CCDC122	286729	R3	8.21784e-05	0.000160765
cg05863637	ENSG00000256906	LINC02419	25218	R2	8.26355e-05	0.000160765
cg12072740	ENSG00000256906	LINC02419	349714	R6	8.26355e-05	0.000160765
cg15936861	ENSG00000256906	LINC02419	278717	R6	8.26355e-05	0.000160765
cg17226286	ENSG00000256906	LINC02419	25195	R2	8.26355e-05	0.000160765
cg22512573	ENSG00000256906	LINC02419	25654	R3	8.26355e-05	0.000160765
cg24541425	ENSG00000256906	LINC02419	25810	R3	8.26355e-05	0.000160765
cg26327092	ENSG00000256906	LINC02419	85405	R3	8.26355e-05	0.000160765
cg26430081	ENSG00000256906	LINC02419	25474	R3	8.26355e-05	0.000160765
cg26614129	ENSG00000256906	LINC02419	243579	R6	8.26355e-05	0.000160765
cg05209768	ENSG00000277998	AC107075.1	856584	R5	8.31168e-05	0.000160959
cg09019635	ENSG00000277998	AC107075.1	630108	R4	8.31168e-05	0.000160959
cg09249028	ENSG00000277998	AC107075.1	487205	R4	8.31168e-05	0.000160959
cg13292082	ENSG00000277998	AC107075.1	1015485	R5	8.31168e-05	0.000160959
cg17789713	ENSG00000277998	AC107075.1	859214	R5	8.31168e-05	0.000160959
cg22955798	ENSG00000277998	AC107075.1	359267	R3	8.31168e-05	0.000160959
cg06966245	ENSG00000186056	MATN1-AS1	1148347	R9	8.55073e-05	0.000165462
cg11646192	ENSG00000260265	LINC02562	716802	R9	8.64814e-05	0.000166964
cg12425700	ENSG00000260265	LINC02562	760638	R10	8.64814e-05	0.000166964
cg22039724	ENSG00000260265	LINC02562	547371	R6	8.64814e-05	0.000166964
cg04678141	ENSG00000259994	AL353796.1	667833	R7	8.69724e-05	0.000167657
cg22965600	ENSG00000259994	AL353796.1	767370	R10	8.69724e-05	0.000167657
cg04337594	ENSG00000174672	BRSK2	436969	R10	8.84611e-05	0.000170397
cg05335893	ENSG00000138036	DYNC2LI1	310704	R6	8.94669e-05	0.000171812
cg16236157	ENSG00000138036	DYNC2LI1	403595	R7	8.94669e-05	0.000171812
cg21931317	ENSG00000138036	DYNC2LI1	589643	R10	8.94669e-05	0.000171812
cg25792351	ENSG00000138036	DYNC2LI1	587014	R10	8.94669e-05	0.000171812
cg03147907	ENSG00000188817	SNTN	711651	R6	9.14793e-05	0.000175543
cg12075586	ENSG00000134297	PLEKHA8P1	478368	R6	9.41273e-05	0.000180215
cg12096363	ENSG00000134297	PLEKHA8P1	95791	R2	9.41273e-05	0.000180215
cg14701018	ENSG00000134297	PLEKHA8P1	254699	R6	9.41273e-05	0.000180215
cg13342634	ENSG00000251136	AF117829.1	1649591	R8	9.57308e-05	0.000182458
cg17101720	ENSG00000251136	AF117829.1	1342830	R7	9.57308e-05	0.000182458
cg18476517	ENSG00000251136	AF117829.1	-457146	L10	9.57308e-05	0.000182458
cg19130189	ENSG00000251136	AF117829.1	1380004	R7	9.57308e-05	0.000182458
cg23201059	ENSG00000251136	AF117829.1	-552876	L10	9.57308e-05	0.000182458
cg24720132	ENSG00000234741	GAS5	309730	R9	9.57308e-05	0.000182458
cg02747210	ENSG00000126226	PCID2	54934	R5	9.736e-05	0.00018459
cg05315334	ENSG00000126226	PCID2	175639	R9	9.736e-05	0.00018459
cg16423738	ENSG00000146243	IRAK1BP1	2183105	R8	9.736e-05	0.00018459
cg21918313	ENSG00000230002	ALMS1-IT1	187687	R5	9.736e-05	0.00018459
cg23146998	ENSG00000126226	PCID2	54936	R5	9.736e-05	0.00018459
cg26081974	ENSG00000126226	PCID2	-202866	L9	9.736e-05	0.00018459
cg26814835	ENSG00000171552	BCL2L1	56284	R2	9.736e-05	0.00018459
cg08824221	ENSG00000245573	BDNF-AS	111001	R4	9.79088e-05	0.000185492
cg07830472	ENSG00000243554	AC004967.1	-382349	L8	9.90152e-05	0.000187448
cg02216731	ENSG00000260022	AL031716.1	131842	R9	9.95728e-05	0.000188082
cg03829194	ENSG00000260022	AL031716.1	58207	R2	9.95728e-05	0.000188082
cg04544033	ENSG00000260022	AL031716.1	58521	R2	9.95728e-05	0.000188082
cg06706813	ENSG00000237222	LINC01968	-323513	L4	9.99317e-05	0.000188479
cg15912390	ENSG00000237222	LINC01968	-323616	L4	9.99317e-05	0.000188479
cg07891457	ENSG00000160172	FAM86C2P	117042	R8	0.000100697	0.000189743
cg13563869	ENSG00000230768	LINC01676	1494595	R3	0.000100752	0.000189743
cg07109745	ENSG00000148985	PGAP2	-53950	L5	0.000101833	0.000191636
cg00223767	ENSG00000085741	WNT11	65652	R2	0.000102405	0.000192285
cg14228830	ENSG00000163864	NMNAT3	21791	R2	0.000102405	0.000192285
cg25203361	ENSG00000229320	KRT8P12	-300700	L5	0.000102405	0.000192285
cg05460486	ENSG00000265452	MIR3682	744498	R6	0.000102946	0.000192729
cg07782112	ENSG00000265452	MIR3682	968416	R7	0.000102946	0.000192729
cg11056234	ENSG00000265452	MIR3682	1071899	R8	0.000102946	0.000192729
cg19702762	ENSG00000265452	MIR3682	374727	R5	0.000102946	0.000192729
cg12634306	ENSG00000090621	PABPC4	-56348	L2	0.000103559	0.000193591
cg24370375	ENSG00000090621	PABPC4	401566	R7	0.000103559	0.000193591
cg18089519	ENSG00000255284	AP006621.3	14237	R2	0.000104725	0.000195627
cg20437604	ENSG00000143412	ANXA9	169	L1	0.000105313	0.000196579
cg10954944	ENSG00000163882	POLR2H	-291232	L8	0.000105904	0.000197246
cg17806814	ENSG00000163882	POLR2H	-251683	L7	0.000105904	0.000197246
cg26144594	ENSG00000147684	NDUFB9	-268165	L4	0.000105904	0.000197246
cg09858188	ENSG00000130675	MNX1	-11122	L2	0.000107695	0.000200288
cg17220545	ENSG00000130675	MNX1	-282198	L10	0.000107695	0.000200288
cg07928232	ENSG00000067533	RRP15	-320180	L6	0.000108905	0.000200915
cg08084502	ENSG00000182774	RPS17	-31297	L3	0.000108905	0.000200915
cg09871265	ENSG00000067533	RRP15	-151150	L6	0.000108905	0.000200915
cg10140906	ENSG00000182774	RPS17	-31263	L3	0.000108905	0.000200915
cg14170787	ENSG00000136810	TXN	116702	R3	0.000108905	0.000200915
cg17222143	ENSG00000067533	RRP15	2046609	R10	0.000108905	0.000200915
cg19807237	ENSG00000067533	RRP15	0	L1	0.000108905	0.000200915
cg21964391	ENSG00000067533	RRP15	205265	R2	0.000108905	0.000200915
cg24689264	ENSG00000182774	RPS17	-46242	L4	0.000108905	0.000200915
cg24850334	ENSG00000067533	RRP15	-368111	L7	0.000108905	0.000200915
cg27556492	ENSG00000067533	RRP15	235558	R2	0.000108905	0.000200915
cg14290855	ENSG00000130177	CDC16	113227	R1	0.000109515	0.000201893
cg07141875	ENSG00000254252	RPL7P20	-1500316	L10	0.000110646	0.000203092
cg07474269	ENSG00000254252	RPL7P20	-1266196	L8	0.000110646	0.000203092
cg10534479	ENSG00000254252	RPL7P20	-742375	L4	0.000110646	0.000203092
cg15895886	ENSG00000254252	RPL7P20	822130	R5	0.000110646	0.000203092
cg18795959	ENSG00000254252	RPL7P20	-752169	L4	0.000110646	0.000203092
cg19836145	ENSG00000254252	RPL7P20	-1542411	L10	0.000110646	0.000203092
cg15803018	ENSG00000121680	PEX16	186239	R10	0.000111363	0.00020426
cg02160083	ENSG00000279956	AC073082.1	-107083	L5	0.000112275	0.000205487
cg06995408	ENSG00000279956	AC073082.1	0	R1	0.000112275	0.000205487
cg09759719	ENSG00000279956	AC073082.1	0	R2	0.000112275	0.000205487
cg15819918	ENSG00000135119	RNFT2	-11004	L2	0.000113874	0.000208261
cg09234698	ENSG00000233304	LINC01346	-1319107	L7	0.000114913	0.000209859
cg17443753	ENSG00000233304	LINC01346	-1164734	L7	0.000114913	0.000209859
cg07749951	ENSG00000261537	AC027279.2	-313808	L9	0.00011564	0.000211034
cg10923561	ENSG00000272024	AC064807.4	-455925	L8	0.000116107	0.000211583
cg11408771	ENSG00000272024	AC064807.4	858923	R9	0.000116107	0.000211583
cg10133177	ENSG00000025156	HSF2	709544	R3	0.000117086	0.000212907
cg13516479	ENSG00000025156	HSF2	704061	R3	0.000117086	0.000212907
cg24298578	ENSG00000025156	HSF2	876734	R8	0.000117086	0.000212907
cg02153208	ENSG00000275343	AC010999.1	-388326	L3	0.000117681	0.000213682
cg13578841	ENSG00000275343	AC010999.1	-519088	L8	0.000117681	0.000213682
cg07075347	ENSG00000078967	UBE2D4	-109124	L10	0.000118395	0.000214824
cg13621612	ENSG00000272347	AC116351.2	-14463	L2	0.000119054	0.000215561
cg23418968	ENSG00000271855	AC073195.1	-119105	L4	0.000119054	0.000215561
cg23843180	ENSG00000228949	UGT1A12P	597308	R13	0.000119056	0.000215561
cg07855465	ENSG00000185332	TMEM105	-73190	L10	0.000119717	0.000216293
cg09545579	ENSG00000185332	TMEM105	-73073	L10	0.000119717	0.000216293
cg21393885	ENSG00000185332	TMEM105	-9438	L2	0.000119717	0.000216293
cg07985834	ENSG00000148950	IMMP1L	513486	R4	0.000120383	0.000217342
cg07992196	ENSG00000251526	LINC02435	-222838	L4	0.000121037	0.000217746
cg14327759	ENSG00000251526	LINC02435	-19855	L1	0.000121037	0.000217746
cg18257996	ENSG00000251526	LINC02435	-122704	L2	0.000121037	0.000217746
cg22325606	ENSG00000251526	LINC02435	-651475	L7	0.000121037	0.000217746
cg26166817	ENSG00000251526	LINC02435	-19849	L1	0.000121037	0.000217746
cg17776688	ENSG00000141316	SPACA3	-577758	L7	0.000123	0.000220964
cg23845168	ENSG00000141316	SPACA3	26377	R1	0.000123	0.000220964
cg17961381	ENSG00000233605	LINC01851	618939	R4	0.000123273	0.000221089
cg02068596	ENSG00000124523	SIRT5	-452757	L9	0.000123768	0.000221089
cg03338924	ENSG00000124523	SIRT5	559653	R9	0.000123768	0.000221089
cg03565153	ENSG00000124523	SIRT5	460099	R9	0.000123768	0.000221089
cg04592560	ENSG00000124523	SIRT5	872886	R9	0.000123768	0.000221089
cg09510202	ENSG00000124523	SIRT5	559888	R9	0.000123768	0.000221089
cg15542608	ENSG00000124523	SIRT5	747380	R9	0.000123768	0.000221089
cg27584713	ENSG00000124523	SIRT5	857743	R9	0.000123768	0.000221089
cg14674720	ENSG00000272644	AC097468.3	106144	R9	0.000124455	0.000222004
cg20823137	ENSG00000146731	CCT6A	22334	R1	0.000124455	0.000222004
cg03134230	ENSG00000280083	AC079777.1	-188158	L4	0.000124803	0.000222155
cg22742965	ENSG00000280083	AC079777.1	-870860	L10	0.000124803	0.000222155
cg25981329	ENSG00000280083	AC079777.1	-533826	L6	0.000124803	0.000222155
cg02876221	ENSG00000241411	AC104619.1	1327899	R9	0.000126537	0.000224457
cg11928937	ENSG00000241411	AC104619.1	1485317	R9	0.000126537	0.000224457
cg17747199	ENSG00000241411	AC104619.1	803738	R7	0.000126537	0.000224457
cg22325921	ENSG00000241411	AC104619.1	-608175	L6	0.000126537	0.000224457
cg16046493	ENSG00000189283	FHIT	1181048	R10	0.000126539	0.000224457
cg21918313	ENSG00000135624	CCT7	-16053	L2	0.000127947	0.000226654
cg07084019	ENSG00000213981	AC007277.1	402676	R3	0.000128046	0.000226654
cg08471173	ENSG00000213981	AC007277.1	484339	R3	0.000128046	0.000226654
cg04427498	ENSG00000183742	MACC1	-573633	L10	0.000128656	0.000227415
cg26529437	ENSG00000183742	MACC1	-124064	L5	0.000128656	0.000227415
cg03599774	ENSG00000186854	TRABD2A	925858	R8	0.000129369	0.000228197
cg05973555	ENSG00000186854	TRABD2A	934354	R8	0.000129369	0.000228197
cg07002540	ENSG00000186854	TRABD2A	-146996	L3	0.000129369	0.000228197
cg01520402	ENSG00000163714	U2SURP	-11009	L1	0.000130086	0.000229142
cg14574489	ENSG00000163714	U2SURP	-242291	L6	0.000130086	0.000229142
cg01704739	ENSG00000240541	TM4SF1-AS1	0	R1	0.00013153	0.000231364
cg17910105	ENSG00000240541	TM4SF1-AS1	-15183	L1	0.00013153	0.000231364
cg01207684	ENSG00000090447	TFAP4	204018	R5	0.000132989	0.000233608
cg05765011	ENSG00000090447	TFAP4	203960	R5	0.000132989	0.000233608
cg24658360	ENSG00000274001	AL512506.1	304198	R3	0.000134764	0.000236356
cg24797276	ENSG00000274001	AL512506.1	340535	R4	0.000134764	0.000236356
cg07810733	ENSG00000213343	RPL21P18	106921	R4	0.000134968	0.000236356
cg13668207	ENSG00000213343	RPL21P18	526561	R12	0.000134968	0.000236356
cg07306414	ENSG00000186132	C2orf76	538962	R8	0.000135207	0.000236356
cg20460227	ENSG00000186132	C2orf76	-328221	L8	0.000135207	0.000236356
cg27637303	ENSG00000186132	C2orf76	1116906	R9	0.000135207	0.000236356
cg03505148	ENSG00000037897	METTL1	30907	R5	0.000135954	0.000236844
cg04321714	ENSG00000037897	METTL1	2253	R1	0.000135954	0.000236844
cg12116027	ENSG00000037897	METTL1	31842	R5	0.000135954	0.000236844
cg18069290	ENSG00000037897	METTL1	148713	R11	0.000135954	0.000236844
cg20677436	ENSG00000037897	METTL1	148765	R11	0.000135954	0.000236844
cg16540590	ENSG00000248092	NNT-AS1	-199163	L4	0.000136705	0.000237825
cg19100988	ENSG00000248092	NNT-AS1	-127735	L3	0.000136705	0.000237825
cg00990690	ENSG00000277368	AL138966.2	494060	R9	0.000138956	0.000241409
cg14463790	ENSG00000277368	AL138966.2	458931	R9	0.000138956	0.000241409
cg12508078	ENSG00000264808	AC068025.1	190888	R7	0.000139855	0.000242638
cg20029153	ENSG00000264808	AC068025.1	191476	R7	0.000139855	0.000242638
cg01687558	ENSG00000086232	EIF2AK1	414090	R9	0.000140517	0.000243621
cg07689252	ENSG00000168395	ING5	-45122	L5	0.000141291	0.00024449
cg11706790	ENSG00000168395	ING5	-79528	L7	0.000141291	0.00024449
cg04001071	ENSG00000139684	ESD	-242188	L3	0.00014207	0.00024449
cg04092803	ENSG00000139684	ESD	105011	R2	0.00014207	0.00024449
cg08167466	ENSG00000139684	ESD	-702147	L5	0.00014207	0.00024449
cg08650900	ENSG00000139684	ESD	-323478	L4	0.00014207	0.00024449
cg08264266	ENSG00000111907	TPD52L1	1151665	R3	0.000142852	0.00024449
cg08432204	ENSG00000111907	TPD52L1	-649962	L9	0.000142852	0.00024449
cg10156493	ENSG00000111907	TPD52L1	583059	R3	0.000142852	0.00024449
cg10768734	ENSG00000111907	TPD52L1	1701263	R6	0.000142852	0.00024449
cg14462830	ENSG00000111907	TPD52L1	1481008	R5	0.000142852	0.00024449
cg19143211	ENSG00000111907	TPD52L1	1600472	R5	0.000142852	0.00024449
cg19474888	ENSG00000111907	TPD52L1	-205008	L3	0.000142852	0.00024449
cg19680308	ENSG00000111907	TPD52L1	1348993	R4	0.000142852	0.00024449
cg21658814	ENSG00000111907	TPD52L1	-348001	L4	0.000142852	0.00024449
cg21721867	ENSG00000111907	TPD52L1	928914	R3	0.000142852	0.00024449
cg21772178	ENSG00000111907	TPD52L1	-321199	L4	0.000142852	0.00024449
cg24298026	ENSG00000111907	TPD52L1	-239351	L3	0.000142852	0.00024449
cg26098117	ENSG00000111907	TPD52L1	-217448	L3	0.000142852	0.00024449
cg04001071	ENSG00000227848	SUCLA2-AS1	962037	R8	0.000144429	0.000246688
cg08167466	ENSG00000227848	SUCLA2-AS1	502078	R6	0.000144429	0.000246688
cg08650900	ENSG00000227848	SUCLA2-AS1	880747	R7	0.000144429	0.000246688
cg17601191	ENSG00000189403	HMGB1	-73029	L3	0.000145223	0.000247878
cg06146977	ENSG00000120675	DNAJC15	127873	R2	0.000146022	0.000248571
cg21020871	ENSG00000120675	DNAJC15	139343	R2	0.000146022	0.000248571
cg24658360	ENSG00000120675	DNAJC15	-459301	L7	0.000146022	0.000248571
cg24797276	ENSG00000120675	DNAJC15	-422964	L6	0.000146022	0.000248571
cg07071184	ENSG00000204869	IGFL4	105179	R5	0.000146825	0.00024977
cg05140065	ENSG00000138035	PNPT1	-192479	L2	0.000148443	0.00025071
cg05335944	ENSG00000086475	SEPHS1	-358711	L9	0.000148443	0.00025071
cg00147248	ENSG00000230383	AC009245.1	838184	R10	0.000149258	0.00025071
cg00763743	ENSG00000230383	AC009245.1	54556	R1	0.000149258	0.00025071
cg02440199	ENSG00000230383	AC009245.1	715501	R8	0.000149258	0.00025071
cg06147210	ENSG00000230383	AC009245.1	479631	R5	0.000149258	0.00025071
cg06153883	ENSG00000230383	AC009245.1	723623	R8	0.000149258	0.00025071
cg06644721	ENSG00000230383	AC009245.1	462204	R5	0.000149258	0.00025071
cg10273615	ENSG00000230383	AC009245.1	-81572	L2	0.000149258	0.00025071
cg11019771	ENSG00000230383	AC009245.1	321548	R2	0.000149258	0.00025071
cg13676366	ENSG00000230383	AC009245.1	47976	R1	0.000149258	0.00025071
cg13839563	ENSG00000230383	AC009245.1	496310	R5	0.000149258	0.00025071
cg14582478	ENSG00000230383	AC009245.1	561465	R7	0.000149258	0.00025071
cg15583330	ENSG00000230383	AC009245.1	611777	R7	0.000149258	0.00025071
cg16029260	ENSG00000230383	AC009245.1	379594	R4	0.000149258	0.00025071
cg19385365	ENSG00000230383	AC009245.1	143171	R1	0.000149258	0.00025071
cg20347666	ENSG00000230383	AC009245.1	-98013	L2	0.000149258	0.00025071
cg23886662	ENSG00000230383	AC009245.1	842301	R10	0.000149258	0.00025071
cg26253500	ENSG00000230383	AC009245.1	764990	R8	0.000149258	0.00025071
cg03495498	ENSG00000225163	LINC00618	-466614	L6	0.000150044	0.000251696
cg21034405	ENSG00000225163	LINC00618	-421266	L6	0.000150044	0.000251696
cg01347702	ENSG00000204386	NEU1	-14988	L2	0.000151729	0.000254354
cg00223767	ENSG00000062282	DGAT2	-319135	L8	0.000152561	0.000255073
cg02052531	ENSG00000186468	RPS23	-118679	L2	0.000152561	0.000255073
cg15170644	ENSG00000186468	RPS23	667779	R8	0.000152561	0.000255073
cg23425533	ENSG00000186468	RPS23	1039950	R13	0.000152561	0.000255073
cg22304799	ENSG00000226833	AC092164.1	53933	R2	0.000153396	0.000255912
cg11540932	ENSG00000156471	PTDSS1	-282715	L4	0.000153397	0.000255912
cg13160891	ENSG00000156471	PTDSS1	505575	R10	0.000153397	0.000255912
cg10319709	ENSG00000142937	RPS8	85824	R5	0.000154238	0.000255912
cg10329345	ENSG00000142937	RPS8	157842	R7	0.000154238	0.000255912
cg11814539	ENSG00000142937	RPS8	74238	R5	0.000154238	0.000255912
cg13189207	ENSG00000142937	RPS8	157797	R7	0.000154238	0.000255912
cg20944964	ENSG00000142937	RPS8	157714	R7	0.000154238	0.000255912
cg26098401	ENSG00000142937	RPS8	157643	R7	0.000154238	0.000255912
cg26360953	ENSG00000237436	CAMTA1-DT	59201	R1	0.00015508	0.000255912
cg27428051	ENSG00000237436	CAMTA1-DT	309071	R11	0.00015508	0.000255912
cg27551706	ENSG00000237436	CAMTA1-DT	-171040	L3	0.00015508	0.000255912
cg06909248	ENSG00000227036	LINC00511	29768	R1	0.000155083	0.000255912
cg08684630	ENSG00000227036	LINC00511	826014	R7	0.000155083	0.000255912
cg11391618	ENSG00000227036	LINC00511	962188	R8	0.000155083	0.000255912
cg16434331	ENSG00000227036	LINC00511	-75928	L4	0.000155083	0.000255912
cg22268760	ENSG00000274213	AC015912.3	235167	R7	0.000155083	0.000255912
cg24393783	ENSG00000227036	LINC00511	163065	R1	0.000155083	0.000255912
cg24881334	ENSG00000227036	LINC00511	877126	R8	0.000155083	0.000255912
cg26683252	ENSG00000274213	AC015912.3	189422	R6	0.000155083	0.000255912
cg04400533	ENSG00000163915	IGF2BP2-AS1	-341139	L6	0.00015548	0.000256233
cg23361969	ENSG00000163915	IGF2BP2-AS1	459131	R8	0.00015548	0.000256233
cg03393769	ENSG00000272156	AC008280.3	-299702	L5	0.000158506	0.000260881
cg27025722	ENSG00000272156	AC008280.3	-461086	L8	0.000158506	0.000260881
cg22402224	ENSG00000128563	PRKRIP1	-13589	L3	0.000160244	0.00026357
cg24410453	ENSG00000231683	AL033397.1	-437071	L10	0.000160418	0.000263686
cg03426602	ENSG00000168958	MFF	877448	R8	0.000162	0.000265596
cg07092145	ENSG00000164758	MED30	163040	L1	0.000162	0.000265596
cg09430518	ENSG00000164758	MED30	-110066	L1	0.000162	0.000265596
cg16319142	ENSG00000164758	MED30	-76498	L1	0.000162	0.000265596
cg16272084	ENSG00000223705	NSUN5P1	-272148	L7	0.000162884	0.000266873
cg00018198	ENSG00000273763	AC007318.2	133387	R3	0.000164404	0.000269177
cg15638366	ENSG00000232555	AC104088.1	-124988	L4	0.000164667	0.000269177
cg26154047	ENSG00000232555	AC104088.1	316178	R5	0.000164667	0.000269177
cg06909248	ENSG00000263680	AC007639.1	165616	R3	0.000165479	0.000269177
cg08684630	ENSG00000263680	AC007639.1	961862	R9	0.000165479	0.000269177
cg11391618	ENSG00000263680	AC007639.1	1098036	R10	0.000165479	0.000269177
cg16434331	ENSG00000263680	AC007639.1	-287548	L6	0.000165479	0.000269177
cg24393783	ENSG00000263680	AC007639.1	298913	R3	0.000165479	0.000269177
cg24881334	ENSG00000263680	AC007639.1	1012974	R10	0.000165479	0.000269177
cg02493211	ENSG00000186166	CCDC84	87212	R5	0.000165566	0.000269177
cg26309311	ENSG00000182324	KCNJ14	62699	R3	0.000165566	0.000269177
cg26811705	ENSG00000186166	CCDC84	87437	R6	0.000165566	0.000269177
cg00500789	ENSG00000234694	AL139289.2	68983	R3	0.000166469	0.000270125
cg04289036	ENSG00000234694	AL139289.2	69083	R3	0.000166469	0.000270125
cg12752420	ENSG00000234694	AL139289.2	68990	R3	0.000166469	0.000270125
cg00909094	ENSG00000154743	TSEN2	-5245	L2	0.000171052	0.000277208
cg04757389	ENSG00000130255	RPL36	424301	R8	0.000171052	0.000277208
cg00232831	ENSG00000227403	LINC01806	987392	R7	0.000171517	0.000277251
cg00897796	ENSG00000227403	LINC01806	973785	R7	0.000171517	0.000277251
cg07053546	ENSG00000227403	LINC01806	915307	R7	0.000171517	0.000277251
cg27445931	ENSG00000227403	LINC01806	694039	R7	0.000171517	0.000277251
cg04743876	ENSG00000106484	MEST	112393	R5	0.000172919	0.000278983
cg20197814	ENSG00000144395	CCDC150	104717	R1	0.000172919	0.000278983
cg23273866	ENSG00000144395	CCDC150	1026546	R9	0.000172919	0.000278983
cg16272084	ENSG00000127952	STYXL1	307400	R9	0.000173859	0.000280322
cg04157272	ENSG00000115946	PNO1	367180	R6	0.000174804	0.000281487
cg16627836	ENSG00000115946	PNO1	711201	R9	0.000174804	0.000281487
cg07311419	ENSG00000137513	NARS2	-911629	L9	0.000176709	0.000283833
cg10365900	ENSG00000137513	NARS2	-282089	L5	0.000176709	0.000283833
cg14098737	ENSG00000137513	NARS2	-668347	L7	0.000176709	0.000283833
cg25198661	ENSG00000137513	NARS2	-598883	L6	0.000176709	0.000283833
cg00159289	ENSG00000205267	DGAT2L7P	1028	R1	0.000177215	0.000284284
cg24809529	ENSG00000205267	DGAT2L7P	-34478	L5	0.000177215	0.000284284
cg20090859	ENSG00000272518	AC036214.2	278263	R7	0.000177669	0.000284832
cg17098103	ENSG00000227527	AC096540.1	415895	R6	0.000178577	0.000285655
cg12033248	ENSG00000253414	AC124067.2	610761	R8	0.000178633	0.000285655
cg24848452	ENSG00000253414	AC124067.2	358615	R5	0.000178633	0.000285655
cg25195968	ENSG00000253414	AC124067.2	-95626	L5	0.000178633	0.000285655
cg01375262	ENSG00000251868	RNU7-71P	-410893	L8	0.000180546	0.000287264
cg02524112	ENSG00000251868	RNU7-71P	-350732	L8	0.000180546	0.000287264
cg04017036	ENSG00000251868	RNU7-71P	-248496	L7	0.000180546	0.000287264
cg05391884	ENSG00000251868	RNU7-71P	-350715	L8	0.000180546	0.000287264
cg06127256	ENSG00000251868	RNU7-71P	-350696	L8	0.000180546	0.000287264
cg06790197	ENSG00000251868	RNU7-71P	-410045	L8	0.000180546	0.000287264
cg07434438	ENSG00000251868	RNU7-71P	-106007	L2	0.000180546	0.000287264
cg10683939	ENSG00000251868	RNU7-71P	-322350	L8	0.000180546	0.000287264
cg14686645	ENSG00000013306	SLC25A39	-50187	L6	0.000181556	0.000288508
cg27532360	ENSG00000013306	SLC25A39	-50755	L6	0.000181556	0.000288508
cg01625222	ENSG00000251988	RNU4ATAC18P	269148	R6	0.000181858	0.000288806
cg14161821	ENSG00000256968	SNRPEP2	-206577	L3	0.00018254	0.000289708
cg13451093	ENSG00000273249	BX649632.1	-39717	L4	0.00018749	0.00029682
cg13510651	ENSG00000273249	BX649632.1	-200153	L7	0.00018749	0.00029682
cg13689699	ENSG00000273249	BX649632.1	-197692	L7	0.00018749	0.00029682
cg21243944	ENSG00000273249	BX649632.1	-90529	L4	0.00018749	0.00029682
cg01009920	ENSG00000253505	AC103957.1	118075	R1	0.000188428	0.000297747
cg12618270	ENSG00000253505	AC103957.1	-385260	L9	0.000188428	0.000297747
cg24192909	ENSG00000253505	AC103957.1	-187022	L6	0.000188428	0.000297747
cg04743876	ENSG00000091732	ZC3HC1	-322324	L10	0.00018957	0.000299365
cg03851970	ENSG00000163380	LMOD3	-759868	L8	0.000190073	0.000299598
cg03882698	ENSG00000163380	LMOD3	-58771	L2	0.000190073	0.000299598
cg22871175	ENSG00000163380	LMOD3	181599	R7	0.000190073	0.000299598
cg09961427	ENSG00000136717	BIN1	348108	R5	0.000190595	0.000299862
cg13450196	ENSG00000136717	BIN1	540245	R8	0.000190595	0.000299862
cg18368599	ENSG00000136717	BIN1	-86600	L3	0.000190595	0.000299862
cg17726692	ENSG00000265626	AC139085.1	231180	R5	0.000192356	0.000302257
cg22284422	ENSG00000265626	AC139085.1	231164	R5	0.000192356	0.000302257
cg13844922	ENSG00000176153	GPX2	-35	L2	0.000195797	0.000307092
cg16540590	ENSG00000172244	C5orf34	-287245	L10	0.000195797	0.000307092
cg26155983	ENSG00000176153	GPX2	-521	L2	0.000195797	0.000307092
cg20090859	ENSG00000272138	LINC01607	89940	R2	0.00019736	0.00030916
cg21244580	ENSG00000272138	LINC01607	745899	R6	0.00019736	0.00030916
cg11173579	ENSG00000142149	HUNK	0	L1	0.000197915	0.000309838
cg01094891	ENSG00000242100	RPL9P32	-600221	L7	0.000198976	0.000311307
cg00632486	ENSG00000259424	IRAIN	49840	L1	0.000199768	0.000311584
cg11852333	ENSG00000259424	IRAIN	-138191	L4	0.000199768	0.000311584
cg13134399	ENSG00000259424	IRAIN	473241	R5	0.000199768	0.000311584
cg18158670	ENSG00000259424	IRAIN	-242624	L4	0.000199768	0.000311584
cg23900712	ENSG00000259424	IRAIN	-154206	L4	0.000199768	0.000311584
cg04091816	ENSG00000108813	DLX4	-127324	L9	0.000200054	0.000311646
cg10830795	ENSG00000108813	DLX4	15568	R1	0.000200054	0.000311646
cg24590395	ENSG00000186118	TEX38	-84143	L6	0.000201398	0.000313548
cg22402224	ENSG00000239969	AC091390.4	-59632	L6	0.000202214	0.000314239
cg03469869	ENSG00000277767	AL442128.2	568006	R13	0.000202711	0.000314239
cg03757805	ENSG00000277767	AL442128.2	46368	R3	0.000202711	0.000314239
cg09173621	ENSG00000277767	AL442128.2	-203761	L7	0.000202711	0.000314239
cg10999000	ENSG00000277767	AL442128.2	388324	R10	0.000202711	0.000314239
cg23350747	ENSG00000277767	AL442128.2	-203907	L7	0.000202711	0.000314239
cg25368586	ENSG00000277767	AL442128.2	7331	R1	0.000202711	0.000314239
cg05336056	ENSG00000144362	PHOSPHO2	408574	R9	0.000203303	0.000314387
cg07084019	ENSG00000144362	PHOSPHO2	-535987	L10	0.000203303	0.000314387
cg08471173	ENSG00000144362	PHOSPHO2	-454324	L10	0.000203303	0.000314387
cg22972248	ENSG00000144362	PHOSPHO2	286422	R9	0.000203303	0.000314387
cg04206797	ENSG00000273604	EPOP	138297	R2	0.000204397	0.000315693
cg25664054	ENSG00000273604	EPOP	14168	L1	0.000204397	0.000315693
cg00145683	ENSG00000224578	HNRNPA1P48	-234045	L3	0.000207711	0.000318868
cg00428709	ENSG00000224578	HNRNPA1P48	2912	L1	0.000207711	0.000318868
cg00989002	ENSG00000224578	HNRNPA1P48	-544524	L9	0.000207711	0.000318868
cg02964087	ENSG00000224578	HNRNPA1P48	-229123	L3	0.000207711	0.000318868
cg03758633	ENSG00000224578	HNRNPA1P48	0	L1	0.000207711	0.000318868
cg05777602	ENSG00000224578	HNRNPA1P48	0	L1	0.000207711	0.000318868
cg06328165	ENSG00000224578	HNRNPA1P48	338711	R3	0.000207711	0.000318868
cg07711387	ENSG00000224578	HNRNPA1P48	57902	R1	0.000207711	0.000318868
cg08290471	ENSG00000224578	HNRNPA1P48	-107293	L3	0.000207711	0.000318868
cg09946349	ENSG00000224578	HNRNPA1P48	-322744	L4	0.000207711	0.000318868
cg06871999	ENSG00000228393	LINC01004	130353	R5	0.000211076	0.000323446
cg16636104	ENSG00000228393	LINC01004	586247	R7	0.000211076	0.000323446
cg18366480	ENSG00000265148	TSPOAP1-AS1	0	L1	0.000211076	0.000323446
cg10437722	ENSG00000273611	ZNHIT3	-231923	L10	0.000212209	0.000324006
cg11646192	ENSG00000163738	MTHFD2L	-61798	L3	0.000212209	0.000324006
cg12425700	ENSG00000163738	MTHFD2L	-17962	L2	0.000212209	0.000324006
cg22039724	ENSG00000163738	MTHFD2L	-231229	L6	0.000212209	0.000324006
cg25609878	ENSG00000163738	MTHFD2L	0	L1	0.000212209	0.000324006
cg26013975	ENSG00000163738	MTHFD2L	14134	R1	0.000212209	0.000324006
cg12084990	ENSG00000232936	AL157400.2	128967	R4	0.000213187	0.000325302
cg22575966	ENSG00000237082	COX5BP6	-6350	L2	0.000215642	0.000328653
cg23837612	ENSG00000237082	COX5BP6	522770	R9	0.000215642	0.000328653
cg00031187	ENSG00000275097	AC024940.6	-89167	L5	0.000216712	0.000329424
cg07467482	ENSG00000133627	ACTR3B	-1453602	L9	0.000216798	0.000329424
cg21320123	ENSG00000133627	ACTR3B	-1344594	L9	0.000216798	0.000329424
cg22255773	ENSG00000133627	ACTR3B	-1910467	L9	0.000216798	0.000329424
cg22679813	ENSG00000133627	ACTR3B	-1516272	L9	0.000216798	0.000329424
cg19353431	ENSG00000071994	PDCD2	305596	R9	0.00021796	0.00033099
cg04091816	ENSG00000275025	AC002401.3	-3384	L3	0.000220294	0.000334135
cg10830795	ENSG00000275025	AC002401.3	145058	R8	0.000220294	0.000334135
cg02747210	ENSG00000126218	F10	209	L1	0.000225052	0.000338916
cg05315334	ENSG00000126218	F10	120914	R4	0.000225052	0.000338916
cg07448997	ENSG00000214293	APTR	-454375	L7	0.000225052	0.000338916
cg13691428	ENSG00000214293	APTR	-767889	L9	0.000225052	0.000338916
cg14388864	ENSG00000214293	APTR	-1243658	L10	0.000225052	0.000338916
cg18120323	ENSG00000178821	TMEM52	-128013	L5	0.000225052	0.000338916
cg18983132	ENSG00000214293	APTR	-698722	L9	0.000225052	0.000338916
cg19366753	ENSG00000214293	APTR	-704429	L9	0.000225052	0.000338916
cg23146998	ENSG00000126218	F10	211	L1	0.000225052	0.000338916
cg25243773	ENSG00000214293	APTR	-795229	L10	0.000225052	0.000338916
cg25972943	ENSG00000214293	APTR	-867117	L10	0.000225052	0.000338916
cg27574973	ENSG00000214293	APTR	-892863	L10	0.000225052	0.000338916
cg04521391	ENSG00000272170	AL355385.1	-202761	L8	0.000228661	0.000343153
cg06152926	ENSG00000272170	AL355385.1	-15349	L3	0.000228661	0.000343153
cg07539045	ENSG00000272170	AL355385.1	-203093	L8	0.000228661	0.000343153
cg20976787	ENSG00000272170	AL355385.1	-21982	L3	0.000228661	0.000343153
cg00886669	ENSG00000169016	E2F6	55235	R2	0.000228678	0.000343153
cg27312242	ENSG00000275580	AC022306.2	-479907	L8	0.000228678	0.000343153
cg02833180	ENSG00000257045	AC016746.1	1374968	R8	0.000228826	0.000343171
cg07141875	ENSG00000254171	AC114321.1	-1374188	L9	0.000230126	0.000343899
cg07474269	ENSG00000254171	AC114321.1	-1140068	L7	0.000230126	0.000343899
cg10534479	ENSG00000254171	AC114321.1	-616247	L3	0.000230126	0.000343899
cg15895886	ENSG00000254171	AC114321.1	922061	R6	0.000230126	0.000343899
cg18795959	ENSG00000254171	AC114321.1	-626041	L3	0.000230126	0.000343899
cg19836145	ENSG00000254171	AC114321.1	-1416283	L9	0.000230126	0.000343899
cg12336709	ENSG00000234335	RPS4XP11	688482	R9	0.000231126	0.00034519
cg03988660	ENSG00000272202	AC097358.2	-202349	L6	0.000232858	0.000347367
cg14574951	ENSG00000272202	AC097358.2	1251867	R9	0.000232858	0.000347367
cg05210380	ENSG00000272288	AL451165.2	135265	R6	0.000233598	0.000348266
cg07796597	ENSG00000148426	PROSER2	485597	R6	0.000234844	0.000349711
cg09427273	ENSG00000148426	PROSER2	787675	R9	0.000234844	0.000349711
cg12302119	ENSG00000229956	ZRANB2-AS2	0	R1	0.000235467	0.000349817
cg15553840	ENSG00000229956	ZRANB2-AS2	-102754	L3	0.000235467	0.000349817
cg17888090	ENSG00000229956	ZRANB2-AS2	192631	R6	0.000235467	0.000349817
cg24311236	ENSG00000229956	ZRANB2-AS2	-1425457	L10	0.000235467	0.000349817
cg02285155	ENSG00000078114	NEBL	-190356	L6	0.000236095	0.000350125
cg03631457	ENSG00000078114	NEBL	838163	R5	0.000236095	0.000350125
cg24164296	ENSG00000078114	NEBL	545746	R4	0.000236095	0.000350125
cg11408771	ENSG00000253475	AC103769.1	804596	R7	0.000236227	0.000350125
cg13394191	ENSG00000249375	CASC11	876410	R8	0.000237335	0.000351382
cg14335349	ENSG00000148200	NR6A1	130771	R4	0.000237353	0.000351382
cg00668515	ENSG00000272645	GTF2IP20	911195	R15	0.000238617	0.000352185
cg01300641	ENSG00000233321	LINC02669	568470	R10	0.000238869	0.000352185
cg02272851	ENSG00000233321	LINC02669	-252440	L3	0.000238869	0.000352185
cg02881374	ENSG00000233321	LINC02669	-36160	L2	0.000238869	0.000352185
cg09206774	ENSG00000233321	LINC02669	-36202	L2	0.000238869	0.000352185
cg13951697	ENSG00000233321	LINC02669	-36070	L2	0.000238869	0.000352185
cg26254345	ENSG00000233321	LINC02669	557400	R10	0.000238869	0.000352185
cg07413467	ENSG00000157259	GATAD1	-148696	L8	0.000239887	0.000353276
cg08311343	ENSG00000157259	GATAD1	-235471	L8	0.000239887	0.000353276
cg06645120	ENSG00000261373	VPS9D1-AS1	-104243	L5	0.000241164	0.00035495
cg00555894	ENSG00000242697	RPL5P12	1764423	R9	0.00024244	0.000354981
cg09098545	ENSG00000242697	RPL5P12	1032363	R6	0.00024244	0.000354981
cg16652264	ENSG00000242697	RPL5P12	997823	R5	0.00024244	0.000354981
cg22065604	ENSG00000242697	RPL5P12	675975	R4	0.00024244	0.000354981
cg10473059	ENSG00000279048	AC080080.1	-20547	L2	0.000242447	0.000354981
cg13420273	ENSG00000279048	AC080080.1	-827666	L7	0.000242447	0.000354981
cg13865610	ENSG00000279048	AC080080.1	381667	R3	0.000242447	0.000354981
cg15952586	ENSG00000279048	AC080080.1	-477425	L6	0.000242447	0.000354981
cg22750906	ENSG00000279048	AC080080.1	-998045	L9	0.000242447	0.000354981
cg09194742	ENSG00000232767	AC016825.1	-143907	L3	0.000243216	0.000355901
cg10454596	ENSG00000259891	AC107375.1	546285	R2	0.000245032	0.000357777
cg10996527	ENSG00000259891	AC107375.1	-476490	L10	0.000245032	0.000357777
cg12163365	ENSG00000259891	AC107375.1	1052472	R7	0.000245032	0.000357777
cg01618102	ENSG00000224349	AL365226.1	1405054	R9	0.000246114	0.000357777
cg03878567	ENSG00000224349	AL365226.1	170528	R2	0.000246114	0.000357777
cg24119500	ENSG00000224349	AL365226.1	1701938	R9	0.000246114	0.000357777
cg06982229	ENSG00000244073	RPS4XP6	589885	R9	0.000246334	0.000357777
cg20646491	ENSG00000244073	RPS4XP6	476387	R7	0.000246334	0.000357777
cg00911776	ENSG00000226380	AC016831.1	-84169	L5	0.000246334	0.000357777
cg01966732	ENSG00000226380	AC016831.1	0	R1	0.000246334	0.000357777
cg02596499	ENSG00000226380	AC016831.1	-126613	L5	0.000246334	0.000357777
cg16852756	ENSG00000226380	AC016831.1	-32392	L5	0.000246334	0.000357777
cg17001464	ENSG00000226380	AC016831.1	-81451	L5	0.000246334	0.000357777
cg14207539	ENSG00000273248	AC010997.5	-625506	L8	0.000246989	0.000358036
cg19714985	ENSG00000273248	AC010997.5	125121	R6	0.000246989	0.000358036
cg24471576	ENSG00000273248	AC010997.5	49995	R5	0.000246989	0.000358036
cg11701869	ENSG00000274104	AC020910.4	-105501	L8	0.000247642	0.000358036
cg13723551	ENSG00000136261	BZW2	173951	R5	0.000247642	0.000358036
cg21660861	ENSG00000136261	BZW2	0	L1	0.000247642	0.000358036
cg21817179	ENSG00000136261	BZW2	180660	R6	0.000247642	0.000358036
cg22351833	ENSG00000274104	AC020910.4	-105265	L8	0.000247642	0.000358036
cg00022900	ENSG00000253854	AC010834.3	588267	R9	0.000248958	0.000359526
cg09636941	ENSG00000253854	AC010834.3	632923	R9	0.000248958	0.000359526
cg09127007	ENSG00000275029	HMGB1P24	82568	R3	0.000249755	0.000360473
cg01092108	ENSG00000242110	AMACR	623416	R9	0.000251607	0.000361498
cg04578894	ENSG00000242110	AMACR	143971	R5	0.000251607	0.000361498
cg06568438	ENSG00000139746	RBM26	-334786	L6	0.000251607	0.000361498
cg07525782	ENSG00000242110	AMACR	661628	R10	0.000251607	0.000361498
cg07994859	ENSG00000139746	RBM26	557321	R6	0.000251607	0.000361498
cg08768395	ENSG00000242110	AMACR	96807	R4	0.000251607	0.000361498
cg13054007	ENSG00000139746	RBM26	-1037710	L10	0.000251607	0.000361498
cg19641747	ENSG00000242110	AMACR	153319	R5	0.000251607	0.000361498
cg07891457	ENSG00000227620	ALG1L8P	110667	R7	0.000254206	0.000363692
cg05210380	ENSG00000124614	RPS10	-134924	L3	0.000254283	0.000363692
cg13116158	ENSG00000171045	TSNARE1	181784	R3	0.000254283	0.000363692
cg18212064	ENSG00000171045	TSNARE1	37990	R2	0.000254283	0.000363692
cg20042662	ENSG00000171045	TSNARE1	-51036	L3	0.000254283	0.000363692
cg20095173	ENSG00000171045	TSNARE1	-51246	L3	0.000254283	0.000363692
cg24506936	ENSG00000171045	TSNARE1	-51347	L3	0.000254283	0.000363692
cg26337559	ENSG00000171045	TSNARE1	-51191	L3	0.000254283	0.000363692
cg01493728	ENSG00000241556	AC018475.1	303331	R9	0.000256985	0.000367143
cg18252633	ENSG00000021300	PLEKHB1	302820	R9	0.000256985	0.000367143
cg24761668	ENSG00000135960	EDAR	484804	R10	0.000258347	0.000368879
cg01539849	ENSG00000165912	PACSIN3	-168759	L10	0.000259715	0.00036979
cg03522150	ENSG00000165912	PACSIN3	229398	R5	0.000259715	0.00036979
cg12076194	ENSG00000165912	PACSIN3	73318	R4	0.000259715	0.00036979
cg18100564	ENSG00000165912	PACSIN3	241094	R5	0.000259715	0.00036979
cg24909660	ENSG00000165912	PACSIN3	-68474	L6	0.000259715	0.00036979
cg11698445	ENSG00000249526	AC008667.1	0	L1	0.000261063	0.000371502
cg16073143	ENSG00000233893	EZR-AS1	-116788	L5	0.00026155	0.000371569
cg18373855	ENSG00000233893	EZR-AS1	-116924	L5	0.00026155	0.000371569
cg20396436	ENSG00000233893	EZR-AS1	65814	R3	0.00026155	0.000371569
cg01222719	ENSG00000228142	AL354861.2	135794	R3	0.000262158	0.000371806
cg13459104	ENSG00000228142	AL354861.2	-371720	L9	0.000262158	0.000371806
cg21198712	ENSG00000228142	AL354861.2	-56326	L2	0.000262158	0.000371806
cg15170644	ENSG00000131730	CKMT2	-339140	L5	0.000262471	0.000371834
cg23425533	ENSG00000131730	CKMT2	0	L1	0.000262471	0.000371834
cg06109482	ENSG00000144524	COPS7B	115293	R4	0.000265254	0.000375357
cg27232569	ENSG00000144524	COPS7B	190750	R5	0.000265254	0.000375357
cg11375112	ENSG00000242405	AC007537.1	425188	R4	0.000267374	0.000378145
cg13360395	ENSG00000211460	TSN	-2139850	L9	0.000268065	0.000378169
cg14238838	ENSG00000102738	MRPS31	1152085	R14	0.000268065	0.000378169
cg20178603	ENSG00000211460	TSN	-1293835	L3	0.000268065	0.000378169
cg02737219	ENSG00000256646	AC010132.3	1327401	R9	0.000269481	0.000378169
cg14434601	ENSG00000256646	AC010132.3	645216	R6	0.000269481	0.000378169
cg16577208	ENSG00000256646	AC010132.3	901703	R7	0.000269481	0.000378169
cg17347386	ENSG00000256646	AC010132.3	755895	R6	0.000269481	0.000378169
cg17400812	ENSG00000256646	AC010132.3	1094044	R8	0.000269481	0.000378169
cg17544584	ENSG00000256646	AC010132.3	-316997	L8	0.000269481	0.000378169
cg18836618	ENSG00000256646	AC010132.3	988351	R7	0.000269481	0.000378169
cg19229651	ENSG00000256646	AC010132.3	997750	R7	0.000269481	0.000378169
cg21536074	ENSG00000256646	AC010132.3	843389	R7	0.000269481	0.000378169
cg22289763	ENSG00000256646	AC010132.3	775805	R6	0.000269481	0.000378169
cg27450153	ENSG00000256646	AC010132.3	941429	R7	0.000269481	0.000378169
cg04642300	ENSG00000118690	ARMC2	0	L1	0.000270904	0.000379535
cg12271487	ENSG00000118690	ARMC2	0	L1	0.000270904	0.000379535
cg14618923	ENSG00000118690	ARMC2	191542	R4	0.000270904	0.000379535
cg04046889	ENSG00000167904	TMEM68	376315	R3	0.000272333	0.000380276
cg05414135	ENSG00000167904	TMEM68	370370	R3	0.000272333	0.000380276
cg07241908	ENSG00000167904	TMEM68	324360	R3	0.000272333	0.000380276
cg07506407	ENSG00000172167	MTBP	72560	R2	0.000272333	0.000380276
cg09075515	ENSG00000167904	TMEM68	416261	R3	0.000272333	0.000380276
cg26179069	ENSG00000172167	MTBP	110474	R2	0.000272333	0.000380276
cg06007850	ENSG00000124535	WRNIP1	631502	R8	0.00027377	0.000382072
cg11203211	ENSG00000272172	AC138696.2	70973	R5	0.000276665	0.000385474
cg12188860	ENSG00000272172	AC138696.2	-43693	L3	0.000276665	0.000385474
cg23629150	ENSG00000272172	AC138696.2	-43612	L3	0.000276665	0.000385474
cg00118158	ENSG00000241962	AC079447.1	-690093	L6	0.000279588	0.000386993
cg04260584	ENSG00000241962	AC079447.1	-81185	L4	0.000279588	0.000386993
cg10441034	ENSG00000241962	AC079447.1	-219684	L6	0.000279588	0.000386993
cg11371382	ENSG00000241962	AC079447.1	-752427	L6	0.000279588	0.000386993
cg11428546	ENSG00000241962	AC079447.1	-783906	L6	0.000279588	0.000386993
cg14013053	ENSG00000241962	AC079447.1	-675867	L6	0.000279588	0.000386993
cg14445389	ENSG00000241962	AC079447.1	-487769	L6	0.000279588	0.000386993
cg14552010	ENSG00000241962	AC079447.1	-388165	L6	0.000279588	0.000386993
cg17596577	ENSG00000241962	AC079447.1	-735920	L6	0.000279588	0.000386993
cg22092126	ENSG00000241962	AC079447.1	-431819	L6	0.000279588	0.000386993
cg24057718	ENSG00000241962	AC079447.1	-513136	L6	0.000279588	0.000386993
cg24553235	ENSG00000241962	AC079447.1	-489673	L6	0.000279588	0.000386993
cg03599774	ENSG00000115423	DNAH6	620663	R5	0.000281061	0.00038811
cg05973555	ENSG00000115423	DNAH6	629159	R5	0.000281061	0.00038811
cg07002540	ENSG00000115423	DNAH6	-234415	L7	0.000281061	0.00038811
cg25426044	ENSG00000197275	RAD54B	129984	R2	0.000281061	0.00038811
cg01575601	ENSG00000255358	AC019227.1	-243171	L7	0.000281319	0.00038811
cg12182580	ENSG00000255358	AC019227.1	-358323	L9	0.000281319	0.00038811
cg20058744	ENSG00000256443	AP003559.1	49475	R6	0.000282537	0.00038811
cg06909248	ENSG00000256124	LINC01152	-219023	L4	0.000282767	0.00038811
cg08684630	ENSG00000256124	LINC01152	566214	R3	0.000282767	0.00038811
cg11391618	ENSG00000256124	LINC01152	702388	R4	0.000282767	0.00038811
cg24393783	ENSG00000256124	LINC01152	-85726	L4	0.000282767	0.00038811
cg24881334	ENSG00000256124	LINC01152	617326	R4	0.000282767	0.00038811
cg02160083	ENSG00000234253	RPL7P13	1015813	R4	0.000283792	0.00038811
cg06609051	ENSG00000234253	RPL7P13	-1125147	L6	0.000283792	0.00038811
cg06995408	ENSG00000234253	RPL7P13	1128671	R8	0.000283792	0.00038811
cg09044294	ENSG00000234253	RPL7P13	-128031	L3	0.000283792	0.00038811
cg09759719	ENSG00000234253	RPL7P13	1148884	R9	0.000283792	0.00038811
cg10756457	ENSG00000234253	RPL7P13	-1145799	L6	0.000283792	0.00038811
cg14329860	ENSG00000234253	RPL7P13	-1133808	L6	0.000283792	0.00038811
cg15646463	ENSG00000234253	RPL7P13	-1340423	L6	0.000283792	0.00038811
cg25565504	ENSG00000234253	RPL7P13	-770335	L4	0.000283792	0.00038811
cg27456111	ENSG00000234253	RPL7P13	-80850	L3	0.000283792	0.00038811
cg10291238	ENSG00000180172	RPS12P23	245005	R8	0.000285026	0.00038811
cg27328431	ENSG00000230061	TRPM2-AS	45291	R1	0.000286991	0.00038811
cg02396836	ENSG00000116898	MRPS15	-850767	L9	0.000287023	0.00038811
cg11836212	ENSG00000116898	MRPS15	-517879	L5	0.000287023	0.00038811
cg14838566	ENSG00000116898	MRPS15	-861057	L9	0.000287023	0.00038811
cg26557270	ENSG00000233558	AL050331.1	197475	R7	0.000287776	0.00038811
cg08656837	ENSG00000224903	AC005534.1	702333	R6	0.000288421	0.00038811
cg09858188	ENSG00000224903	AC005534.1	-364092	L9	0.000288421	0.00038811
cg12537394	ENSG00000224903	AC005534.1	1034975	R9	0.000288421	0.00038811
cg00118158	ENSG00000115539	PDCL3	550156	R10	0.000288532	0.00038811
cg04453665	ENSG00000272112	AC011374.2	-399537	L10	0.000288532	0.00038811
cg08250187	ENSG00000240857	RDH14	1253533	R9	0.000288532	0.00038811
cg08758185	ENSG00000272112	AC011374.2	254454	R9	0.000288532	0.00038811
cg10441034	ENSG00000115539	PDCL3	1020565	R10	0.000288532	0.00038811
cg11371382	ENSG00000115539	PDCL3	487822	R10	0.000288532	0.00038811
cg11428546	ENSG00000115539	PDCL3	456343	R10	0.000288532	0.00038811
cg14013053	ENSG00000115539	PDCL3	564382	R10	0.000288532	0.00038811
cg14445389	ENSG00000115539	PDCL3	752480	R10	0.000288532	0.00038811
cg14552010	ENSG00000115539	PDCL3	852084	R10	0.000288532	0.00038811
cg17388024	ENSG00000240857	RDH14	62445	R1	0.000288532	0.00038811
cg17596577	ENSG00000115539	PDCL3	504329	R10	0.000288532	0.00038811
cg18477166	ENSG00000240857	RDH14	-389784	L6	0.000288532	0.00038811
cg19561076	ENSG00000240857	RDH14	1494635	R10	0.000288532	0.00038811
cg22092126	ENSG00000115539	PDCL3	808430	R10	0.000288532	0.00038811
cg24057718	ENSG00000115539	PDCL3	727113	R10	0.000288532	0.00038811
cg24553235	ENSG00000115539	PDCL3	750576	R10	0.000288532	0.00038811
cg26081974	ENSG00000150401	DCUN1D2	44235	R1	0.000288532	0.00038811
cg26753208	ENSG00000240857	RDH14	166673	R2	0.000288532	0.00038811
cg00295259	ENSG00000237614	AC073257.2	-389340	L5	0.000289468	0.00038811
cg02994923	ENSG00000237614	AC073257.2	-1290	L1	0.000289468	0.00038811
cg07412254	ENSG00000237614	AC073257.2	76949	R1	0.000289468	0.00038811
cg17204557	ENSG00000237614	AC073257.2	76574	R1	0.000289468	0.00038811
cg17851725	ENSG00000237614	AC073257.2	31111	L1	0.000289468	0.00038811
cg20230416	ENSG00000237614	AC073257.2	-50204	L2	0.000289468	0.00038811
cg20925841	ENSG00000237614	AC073257.2	196083	R2	0.000289468	0.00038811
cg25334934	ENSG00000237614	AC073257.2	31135	L1	0.000289468	0.00038811
cg19362874	ENSG00000230269	LINC02525	129418	R8	0.000289684	0.00038811
cg06942814	ENSG00000253552	HOXA-AS2	0	L1	0.000290048	0.00038811
cg19240213	ENSG00000253552	HOXA-AS2	0	L1	0.000290048	0.00038811
cg19817912	ENSG00000253552	HOXA-AS2	0	L1	0.000290048	0.00038811
cg22997113	ENSG00000253552	HOXA-AS2	0	L1	0.000290048	0.00038811
cg00989002	ENSG00000260963	AC026462.3	415690	R6	0.000293867	0.000393012
cg08327394	ENSG00000023839	ABCC2	227280	R8	0.000294641	0.000393538
cg10506844	ENSG00000023839	ABCC2	261192	R10	0.000294641	0.000393538
cg16995086	ENSG00000120694	HSPH1	-877683	L10	0.000296187	0.000393538
cg17214479	ENSG00000120694	HSPH1	-823923	L9	0.000296187	0.000393538
cg17601191	ENSG00000120694	HSPH1	444345	R9	0.000296187	0.000393538
cg03815683	ENSG00000224631	RPS27AP16	-807620	L4	0.000297741	0.000393538
cg04337176	ENSG00000224631	RPS27AP16	-1051253	L5	0.000297741	0.000393538
cg06395425	ENSG00000224631	RPS27AP16	-781980	L4	0.000297741	0.000393538
cg07244927	ENSG00000224631	RPS27AP16	-978068	L5	0.000297741	0.000393538
cg07306414	ENSG00000155368	DBI	603658	R9	0.000297741	0.000393538
cg08269733	ENSG00000224631	RPS27AP16	-967310	L5	0.000297741	0.000393538
cg09679746	ENSG00000224631	RPS27AP16	-870787	L4	0.000297741	0.000393538
cg10447095	ENSG00000224631	RPS27AP16	410591	R2	0.000297741	0.000393538
cg20460227	ENSG00000155368	DBI	-322495	L7	0.000297741	0.000393538
cg27637303	ENSG00000155368	DBI	1181602	R10	0.000297741	0.000393538
cg01375262	ENSG00000259209	AC004943.1	-423013	L9	0.00029852	0.000393538
cg02524112	ENSG00000259209	AC004943.1	-362852	L9	0.00029852	0.000393538
cg04017036	ENSG00000259209	AC004943.1	-260616	L8	0.00029852	0.000393538
cg05391884	ENSG00000259209	AC004943.1	-362835	L9	0.00029852	0.000393538
cg06127256	ENSG00000259209	AC004943.1	-362816	L9	0.00029852	0.000393538
cg06790197	ENSG00000259209	AC004943.1	-422165	L9	0.00029852	0.000393538
cg07434438	ENSG00000259209	AC004943.1	-118127	L3	0.00029852	0.000393538
cg10683939	ENSG00000259209	AC004943.1	-334470	L9	0.00029852	0.000393538
cg12860764	ENSG00000223628	AC023449.1	-110307	L2	0.00029861	0.000393538
cg13060434	ENSG00000223628	AC023449.1	-127837	L2	0.00029861	0.000393538
cg20117103	ENSG00000223628	AC023449.1	-219411	L4	0.00029861	0.000393538
cg23052037	ENSG00000223628	AC023449.1	-403052	L8	0.00029861	0.000393538
cg23067090	ENSG00000223628	AC023449.1	16596	R1	0.00029861	0.000393538
cg07999732	ENSG00000196456	ZNF775	0	R1	0.000302448	0.000397974
cg09096555	ENSG00000109065	NAT9	-75851	L3	0.000302448	0.000397974
cg09978353	ENSG00000109065	NAT9	7402	R1	0.000302448	0.000397974
cg04630448	ENSG00000230658	KLHL7-DT	-228165	L8	0.000303173	0.000398721
cg01375262	ENSG00000279591	AC002044.2	-216869	L4	0.000305257	0.000399802
cg02524112	ENSG00000279591	AC002044.2	-156708	L4	0.000305257	0.000399802
cg04017036	ENSG00000279591	AC002044.2	-54472	L3	0.000305257	0.000399802
cg05391884	ENSG00000279591	AC002044.2	-156691	L4	0.000305257	0.000399802
cg06127256	ENSG00000279591	AC002044.2	-156672	L4	0.000305257	0.000399802
cg06790197	ENSG00000279591	AC002044.2	-216021	L4	0.000305257	0.000399802
cg07434438	ENSG00000279591	AC002044.2	87045	R4	0.000305257	0.000399802
cg10683939	ENSG00000279591	AC002044.2	-128326	L4	0.000305257	0.000399802
cg13898318	ENSG00000273628	AL354798.1	-243783	L10	0.000306829	0.000401604
cg04236915	ENSG00000233072	RPS15AP6	-248403	L5	0.000306951	0.000401604
cg03635863	ENSG00000133398	MED10	237536	R3	0.000308831	0.000402816
cg06706813	ENSG00000184203	PPP1R2	408744	R8	0.000308831	0.000402816
cg07880190	ENSG00000133398	MED10	850225	R6	0.000308831	0.000402816
cg10898182	ENSG00000133398	MED10	392182	R5	0.000308831	0.000402816
cg11183181	ENSG00000133398	MED10	950771	R6	0.000308831	0.000402816
cg15912390	ENSG00000184203	PPP1R2	408641	R8	0.000308831	0.000402816
cg13451093	ENSG00000273473	BX649601.1	-6149	L1	0.00031134	0.000404838
cg13510651	ENSG00000273473	BX649601.1	-166585	L4	0.00031134	0.000404838
cg13689699	ENSG00000273473	BX649601.1	-164124	L4	0.00031134	0.000404838
cg14482968	ENSG00000273473	BX649601.1	-537988	L10	0.00031134	0.000404838
cg21229975	ENSG00000273473	BX649601.1	-512027	L10	0.00031134	0.000404838
cg21243944	ENSG00000273473	BX649601.1	-56961	L1	0.00031134	0.000404838
cg24432464	ENSG00000186508	OR9I2P	-172953	L10	0.00031268	0.000406372
cg10291238	ENSG00000233524	RANP8	-101250	L4	0.000315602	0.000409958
cg10626556	ENSG00000132792	CTNNBL1	-121165	L4	0.000316986	0.000411546
cg27328431	ENSG00000229356	LRRC3-DT	81689	R2	0.000317421	0.0004119
cg02736228	ENSG00000143845	ETNK2	-225470	L9	0.000318641	0.000412426
cg03127388	ENSG00000143845	ETNK2	-73976	L6	0.000318641	0.000412426
cg08784911	ENSG00000143845	ETNK2	-225666	L9	0.000318641	0.000412426
cg14172137	ENSG00000196591	HDAC2	-392769	L7	0.000318641	0.000412426
cg20001775	ENSG00000120685	PROSER1	372814	R7	0.000318641	0.000412426
cg03331514	ENSG00000229043	AC091729.3	-372112	L9	0.000320304	0.000413944
cg09560533	ENSG00000178623	GPR35	-205516	L7	0.000320304	0.000413944
cg14243209	ENSG00000229043	AC091729.3	-254162	L4	0.000320304	0.000413944
cg00885788	ENSG00000241612	AC114728.1	64541	R2	0.000323654	0.000417421
cg12526473	ENSG00000241612	AC114728.1	-147004	L2	0.000323654	0.000417421
cg24525988	ENSG00000241612	AC114728.1	680578	R6	0.000323654	0.000417421
cg24770408	ENSG00000241612	AC114728.1	37562	R1	0.000323654	0.000417421
cg01207684	ENSG00000262712	AC012676.1	282702	R9	0.000325341	0.000418957
cg03480346	ENSG00000219626	FAM228B	66791	R5	0.000325341	0.000418957
cg05765011	ENSG00000262712	AC012676.1	282644	R9	0.000325341	0.000418957
cg26033870	ENSG00000246982	Z84485.1	91851	R3	0.000327036	0.00041986
cg02747210	ENSG00000139842	CUL4A	85588	R6	0.000327037	0.00041986
cg05315334	ENSG00000139842	CUL4A	206293	R10	0.000327037	0.00041986
cg21936959	ENSG00000149716	LTO1	638493	R14	0.000327037	0.00041986
cg23146998	ENSG00000139842	CUL4A	85590	R6	0.000327037	0.00041986
cg26081974	ENSG00000139842	CUL4A	-144473	L7	0.000327037	0.00041986
cg14392985	ENSG00000271833	AL445222.1	783597	R10	0.000328739	0.000421831
cg02683577	ENSG00000234028	EIF2AK3-DT	210289	R6	0.000330452	0.000423073
cg13451093	ENSG00000160293	VAV2	-182885	L9	0.000330452	0.000423073
cg21243944	ENSG00000160293	VAV2	-233697	L9	0.000330452	0.000423073
cg06706813	ENSG00000223711	AC069213.1	438364	R10	0.000330542	0.000423073
cg15912390	ENSG00000223711	AC069213.1	438261	R10	0.000330542	0.000423073
cg03517918	ENSG00000226396	AL031727.1	-11335	L2	0.000332172	0.000424731
cg12141340	ENSG00000226396	AL031727.1	44191	R4	0.000332172	0.000424731
cg04486382	ENSG00000121058	COIL	-445482	L9	0.000337383	0.000430524
cg19810715	ENSG00000121058	COIL	-445432	L9	0.000337383	0.000430524
cg22268760	ENSG00000121058	COIL	259180	R8	0.000337383	0.000430524
cg26683252	ENSG00000121058	COIL	213435	R7	0.000337383	0.000430524
cg04940329	ENSG00000212900	KRTAP3-2	62389	R5	0.000341056	0.000434774
cg12474695	ENSG00000212900	KRTAP3-2	62597	R5	0.000341056	0.000434774
cg05923681	ENSG00000168273	SMIM4	0	R1	0.000346236	0.000441155
cg03106852	ENSG00000074935	TUBE1	-146815	L6	0.000348033	0.000442999
cg11071901	ENSG00000074935	TUBE1	625711	R8	0.000348033	0.000442999
cg06163994	ENSG00000280543	ASAP1-IT2	-1757744	L10	0.000349639	0.00044418
cg07851738	ENSG00000280543	ASAP1-IT2	-799773	L4	0.000349639	0.00044418
cg17590227	ENSG00000280543	ASAP1-IT2	-1104167	L7	0.000349639	0.00044418
cg04269057	ENSG00000166228	PCBD1	-322682	L4	0.000349838	0.00044418
cg22763136	ENSG00000166228	PCBD1	-746677	L9	0.000349838	0.00044418
cg09234973	ENSG00000234997	AC016745.1	206250	R3	0.000352769	0.000447038
cg25758828	ENSG00000234997	AC016745.1	205927	R3	0.000352769	0.000447038
cg01192745	ENSG00000213854	CNN2P6	-14897	L1	0.000353325	0.000447038
cg07577121	ENSG00000213854	CNN2P6	16185	R1	0.000353325	0.000447038
[truncated: 534 more rows]

## Sheet: S8
Term	Overlap	P-value	Adjusted P-value	Old P-value	Old Adjusted P-value	Odds Ratio	Combined Score	Genes
Myc Targets V1	19/200	0.00576104	0.236203	0	0	2.00728	10.3508	HDDC2;NPM1;HDAC2;SSB;CBX3;RPL34;PABPC4;RPL22;NAP1L1;HSPE1;NME1;HSPD1;CLNS1A;SNRPG;PABPC1;RPL18;CCT7;RPS10;EIF3B
Myc Targets V2	7/58	0.0253474	0.519622	0	0	2.61087	9.59517	NPM1;CBX3;NDUFAF4;PRMT3;MPHOSPH10;HSPE1;HSPD1
Wnt-beta Catenin Signaling	4/42	0.1579	0.999964	0	0	1.99768	3.68731	HDAC2;TCF7;AXIN2;NKD1
DNA Repair	8/150	0.48088	0.999964	0	0	1.06759	0.781623	ZNRD1;POLR1D;ERCC5;POLR2H;POLR2J;RAE1;GTF2H5;NME1
Angiogenesis	2/36	0.545127	0.999964	0	0	1.11436	0.67612	MSX1;VAV2
p53 Pathway	10/200	0.549764	0.999964	0	0	0.99682	0.596364	GPX2;PVT1;SESN1;RPL36;TPRKB;SLC3A2;ERCC5;RPL18;TPD52L1;SLC19A2
Spermatogenesis	6/135	0.676007	0.999964	0	0	0.880222	0.344653	COIL;ARL4A;CSNK2A2;PEBP1;TSN;CLGN
UV Response Up	7/158	0.684334	0.999964	0	0	0.877164	0.332717	PPP1R2;POLG2;FGF18;POLR2H;MSX1;E2F5;CLCN2
Bile Acid Metabolism	4/112	0.819146	0.999964	0	0	0.700293	0.139704	PEX16;AMACR;PIPOX;AGXT
IL-2/STAT5 Signaling	7/199	0.876258	0.999964	0	0	0.688352	0.0909278	ARL4A;AMACR;PTRH2;FAH;ETV4;EEF1AKMT1;BCL2L1
mTORC1 Signaling	7/200	0.879359	0.999964	0	0	0.684749	0.0880328	CCT6A;NUFIP1;PNO1;MTHFD2L;HSPE1;PSPH;HSPD1
Reactive Oxygen Species Pathway	1/49	0.919878	0.999964	0	0	0.393983	0.0329033	TXN
Estrogen Response Late	6/200	0.939655	0.999964	0	0	0.583286	0.0363054	MOCS2;TH;ANXA9;TPD52L1;AREG;MEST
Oxidative Phosphorylation	6/200	0.939655	0.999964	0	0	0.583286	0.0363054	MRPS15;UQCRB;MTX2;NDUFA4;TIMM9;ATP5MC2
Allograft Rejection	6/200	0.939655	0.999964	0	0	0.583286	0.0363054	NPM1;RPS19;LY75;MTIF2;EREG;NME1
PI3K/AKT/mTOR Signaling	2/105	0.9708	0.999964	0	0	0.366507	0.0108613	CAB39L;PITX2
Estrogen Response Early	5/200	0.974609	0.999964	0	0	0.483069	0.0124241	ANXA9;RAB17;TPD52L1;AREG;SLC19A2
Unfolded Protein Response	2/113	0.979442	0.999964	0	0	0.339948	0.00706148	NPM1;DDX10
Adipogenesis	4/200	0.991391	0.999964	0	0	0.384078	0.00332078	SLC5A6;ARL4A;FAH;DNAJC15
Myogenesis	4/200	0.991391	0.999964	0	0	0.384078	0.00332078	CKMT2;BIN1;TPD52L1;SH3BGR
E2F Targets	4/200	0.991391	0.999964	0	0	0.384078	0.00332078	MRE11;LUC7L3;NAP1L1;NME1
Epithelial Mesenchymal Transition	4/200	0.991391	0.999964	0	0	0.384078	0.00332078	MSX1;AREG;MEST;SNTB1
KRAS Signaling Up	4/200	0.991391	0.999964	0	0	0.384078	0.00332078	CBX8;CAB39L;ETV4;EREG
KRAS Signaling Dn	4/200	0.991391	0.999964	0	0	0.384078	0.00332078	EDAR;NR6A1;ADRA2C;GPR19
Interferon Alpha Response	1/97	0.993281	0.999964	0	0	0.196492	0.00132478	PNPT1
Coagulation	2/138	0.993289	0.999964	0	0	0.277091	0.00186587	F10;MSRB2
Androgen Response	1/100	0.994246	0.999964	0	0	0.190508	0.0010994	DBI
UV Response Dn	2/144	0.994892	0.999964	0	0	0.265298	0.0013586	MRPS31;VAV2
Pperoxisome	1/104	0.995321	0.999964	0	0	0.183071	0.000858671	PABPC1
Fatty Acid Metabolism	2/158	0.997313	0.999964	0	0	0.24131	0.000649378	HSPH1;PCBD1
Apoptosis	2/161	0.99766	0.999964	0	0	0.236719	0.000554549	EREG;BCL2L1
Mitotic Spindle	3/199	0.997702	0.999964	0	0	0.28777	0.000662174	TPX2;BIN1;NCK2
Apical Junction	3/200	0.997798	0.999964	0	0	0.286294	0.000631205	GRB7;CLDN9;VAV2
Xenobiotic Metabolism	3/200	0.997798	0.999964	0	0	0.286294	0.000631205	ABCC2;F10;FAH
G2-M Checkpoint	2/200	0.999621	0.999964	0	0	0.189699	7.19577e-05	CUL4A;TPX2
Interferon Gamma Response	2/200	0.999621	0.999964	0	0	0.189699	7.19577e-05	ARL4A;PNPT1
Complement	2/200	0.999621	0.999964	0	0	0.189699	7.19577e-05	F7;F10
Glycolysis	2/200	0.999621	0.999964	0	0	0.189699	7.19577e-05	CLDN9;TXN
TNF-alpha Signaling via NF-kB	1/200	0.999964	0.999964	0	0	0.0942738	3.34734e-06	AREG
Inflammatory Response	1/200	0.999964	0.999964	0	0	0.0942738	3.34734e-06	EREG
heme Metabolism	1/200	0.999964	0.999964	0	0	0.0942738	3.34734e-06	EIF2AK1

## Sheet: S9
probe	pvalue	CS3_Minus_Others	adjust.p
cg11798909	0.000152277	0.105687	0.00548565
cg26067203	3.5835e-05	0.121722	0.00265048
cg22817993	1.16369e-05	0.126399	0.00147445
cg00282347	5.07792e-05	0.122109	0.00318531
cg06630737	0.000356829	0.101524	0.00877554
cg01807377	7.7457e-07	0.151033	0.000355449
cg04779720	7.12367e-05	0.130225	0.00375993
cg16277479	1.04864e-05	0.102102	0.00142875
cg05140069	2.59818e-05	0.120966	0.00219884
cg25020286	1.37497e-05	0.125363	0.00160977
cg03321592	0.000965648	0.11034	0.0158014
cg11847808	2.0221e-05	0.128506	0.00197343
cg11801107	3.91234e-05	0.112977	0.00280531
cg22737001	2.94682e-05	0.114451	0.00238484
cg26421310	0.000135963	0.111521	0.0051962
cg26672794	9.30354e-05	0.114798	0.00426736
cg07766612	8.24351e-05	0.120691	0.00398122
cg00703260	0.00107832	0.102416	0.01686
cg19895786	8.81142e-06	0.101982	0.00132767
cg18634211	0.000293556	0.102974	0.00782583
cg19716902	0.000123426	0.110788	0.00494591
cg23905374	2.07e-05	0.113511	0.0019897
cg09768093	0.000780491	0.105561	0.0139017
cg22007227	0.000184847	0.119023	0.00606191
cg13675280	0.00171176	0.116751	0.0226788
cg12391690	0.000587672	0.10475	0.0117923
cg03654735	5.59243e-05	0.112269	0.00333452
cg18198999	0.000289182	0.100973	0.00774625
cg11279444	0.000196614	0.128139	0.00626357
cg01394819	0.000146299	0.161123	0.00537917
cg13764106	3.77294e-05	0.155227	0.0027406
cg04985396	8.33997e-05	0.109435	0.00401688
cg13554207	0.000669	0.103034	0.0127347
cg09264282	2.49369e-06	0.116428	0.000679714
cg20591472	2.45814e-05	0.140908	0.00213351
cg18935813	0.000454984	0.115314	0.0101208
cg14208112	0.000441731	0.117348	0.00994508
cg25281171	0.000795002	0.104157	0.0140147
cg12804010	9.65273e-06	0.117861	0.00138977
cg15934415	6.11381e-05	0.108267	0.00346916
cg13898106	4.22523e-07	0.138351	0.000254656
cg16683920	0.000130071	0.117374	0.00507538
cg08460041	0.00027095	0.100814	0.00744371
cg27440715	2.12948e-05	0.105137	0.00202938
cg09069138	0.000115514	0.100537	0.00478733
cg18894878	0.000327712	0.102655	0.00832818
cg00002719	0.000119521	0.105801	0.00487263
cg16998150	1.37226e-06	0.100174	0.000505807
cg08047907	1.34297e-06	0.109162	0.000505807
cg02011074	9.16249e-05	0.105642	0.00423468
cg26261793	0.000816592	0.10965	0.0142435
cg20846447	3.52304e-05	0.102503	0.00261443
cg24198584	0.00051331	0.104557	0.0108841
cg16353957	0.000344718	0.118983	0.00859386
cg00505979	1.04276e-05	0.1311	0.00142875
cg16410706	5.73861e-05	0.115809	0.00336643
cg09952946	1.06592e-05	0.10873	0.00142875
cg12355180	0.000351931	0.104163	0.00868383
cg12307840	0.000186714	0.108149	0.00610275
cg00172597	0.00022499	0.104342	0.00667634
cg05347845	2.14089e-05	0.138126	0.0020337
cg02767613	2.44041e-05	0.10925	0.00213351
cg04030615	4.59325e-05	0.117147	0.00305518
cg11689813	2.29595e-05	0.127427	0.00208129
cg27504802	5.27378e-05	0.10738	0.00325326
cg17816394	7.67628e-05	0.119842	0.00387287
cg09649610	2.43184e-05	0.135071	0.00213351
cg22941646	9.48792e-05	0.119912	0.00430918
cg13455717	0.000316388	0.111002	0.00818972
cg06173536	9.90715e-05	0.12552	0.0043941
cg15748490	5.74563e-05	0.111494	0.00336643
cg19591056	2.0651e-05	0.132639	0.00198928
cg01535698	5.26091e-05	0.103394	0.00325326
cg19205994	0.000752957	0.101844	0.0136559
cg15496063	0.00013825	0.102023	0.00524316
cg23719318	0.000520352	0.117331	0.0109853
cg07966910	0.000220769	0.108555	0.00662951
cg19572014	4.69204e-05	0.10468	0.0030859
cg02687055	0.000345557	0.111605	0.00859828
cg13259296	0.000178319	0.11346	0.00596077
cg15871441	0.00029294	0.103673	0.00781408
cg09066338	0.000216507	0.103881	0.00658749
cg17029156	0.000241559	0.107597	0.00692784
cg01519714	0.000222238	0.109201	0.00663925
cg20730894	0.000401273	0.121457	0.00938972
cg03875195	3.11227e-05	0.10546	0.00247792
cg01289544	1.08779e-05	0.129761	0.00143114
cg25999722	0.00125189	0.103554	0.0185987
cg14163665	0.00254992	0.1029	0.0296094
cg04092762	0.00161642	0.103466	0.0218762
cg06773122	0.000485802	0.104377	0.0105787
cg00981472	5.8698e-05	0.12115	0.00341321
cg18444347	0.000618499	0.116102	0.01212
cg27230038	0.000691602	0.102843	0.013048
cg05759424	3.88745e-05	0.106251	0.00279646
cg01826863	6.06501e-05	0.119704	0.00346809
cg13913015	0.000116378	0.139489	0.0047971
cg06192497	0.000426449	0.104682	0.00970884
cg11034245	0.00144783	0.109239	0.0203894
cg07842862	2.75856e-05	0.130412	0.00229225
cg23396786	0.000127901	0.111719	0.00504813
cg18409528	0.000856591	0.112956	0.014641
cg03286235	0.00121613	0.102171	0.0182311
cg09987562	6.74641e-05	0.100839	0.00364715
cg21314480	9.25106e-05	0.110632	0.00425806
cg19850959	0.000777188	0.100494	0.0138676
cg03817939	0.00029045	0.12931	0.00775499
cg09551776	0.00243047	0.113289	0.0286088
cg16719560	7.22883e-05	0.104282	0.00378968
cg19544662	8.58134e-05	0.140244	0.00408025
cg23539933	0.000235787	0.120879	0.00684063
cg02884176	0.00040992	0.106645	0.00948752
cg08871855	0.000431391	0.126575	0.00978142
cg23511613	0.000324325	0.129132	0.00828459
cg13535212	0.000543916	0.109656	0.0112943
cg17968795	0.00276786	0.101763	0.0312523
cg04787024	0.00330052	0.104717	0.0352498
cg16882226	0.000164659	0.120381	0.00573734
cg19283506	2.75387e-05	0.14334	0.00229225
cg03853987	3.48334e-05	0.13181	0.00260091
cg19513834	0.00166383	0.11235	0.0222844
cg08236767	0.00140666	0.110386	0.0200132
cg08528626	0.000580424	0.100512	0.0117348
cg25725843	7.04972e-05	0.101732	0.00374469
cg03266453	0.000270749	0.106477	0.00744371
cg26990102	2.61165e-05	0.120207	0.00220605
cg09131629	1.59674e-05	0.139642	0.00174119
cg08385249	0.000119213	0.135299	0.00486896
cg26323130	0.000158977	0.11086	0.00562281
cg14986699	0.000127672	0.134679	0.00504355
cg17245188	0.000339084	0.111002	0.00849616
cg21338532	0.000176483	0.11993	0.0059592
cg13218903	0.000120648	0.114211	0.00488727
cg19861138	8.15862e-05	0.11578	0.00398122
cg00522056	0.000100926	0.125678	0.00443478
cg08813062	6.76925e-06	0.128193	0.00112652
cg14459130	1.82551e-05	0.116021	0.00190674
cg03181248	7.73676e-05	0.112485	0.00389019
cg11418477	4.99317e-06	0.111815	0.00096824
cg03249890	1.13713e-05	0.121759	0.00147003
cg26149275	5.01136e-05	0.119824	0.00317089
cg05500840	7.40765e-05	0.102321	0.00380664
cg24704177	2.8842e-06	0.120182	0.000706787
cg06695611	0.00400531	0.102821	0.0402971
cg15260721	0.000238443	0.101167	0.0068824
cg20365074	0.000264404	0.118695	0.00734272
cg14831838	1.31263e-05	0.133491	0.00157374
cg16531271	2.55123e-05	0.128277	0.00218253
cg14910495	4.08605e-05	0.109821	0.00283418
cg26682866	2.3541e-05	0.102695	0.00211254
cg16023545	3.72265e-05	0.106707	0.00272258
cg21426003	4.21466e-06	0.16057	0.000878382
cg19761848	1.69806e-06	0.152401	0.000569424
cg15765724	0.000182549	0.104524	0.00603976
cg08767286	1.19126e-07	0.147681	0.00012075
cg09302895	8.58504e-08	0.144153	9.1165e-05
cg09681167	3.1928e-05	0.135357	0.00250452
cg12088387	4.51535e-09	0.14716	1.24093e-05
cg12463851	5.56472e-09	0.174778	1.24093e-05
cg07007118	1.61668e-07	0.131714	0.000138662
cg03896836	6.39441e-05	0.119739	0.00354998
cg26084005	0.000106017	0.107854	0.00455966
cg23302603	8.49116e-05	0.12542	0.00405033
cg00912625	4.16611e-06	0.117926	0.000875598
cg19392656	2.12135e-05	0.115515	0.00202596
cg16604516	1.92563e-05	0.10225	0.00193059
cg17561417	4.00023e-05	0.115575	0.00283171
cg18603228	3.97608e-05	0.113937	0.00282353
cg01896761	6.07705e-06	0.162775	0.00107983
cg20660627	0.000486479	0.1116	0.0105787
cg08145617	0.000177304	0.106704	0.0059592
cg17641046	0.000125908	0.119502	0.00500544
cg07101782	7.85316e-05	0.109951	0.00392219
cg07064226	4.64172e-05	0.114889	0.00307153
cg06108510	5.88809e-05	0.11313	0.00341939
cg25202636	0.000105286	0.106425	0.00453696
cg25516803	9.60694e-09	0.119238	1.71388e-05
cg04342821	0.000177818	0.121092	0.0059592
cg25635144	0.000150984	0.102766	0.00547466
cg09008417	0.000419571	0.101577	0.00961112
cg01825831	0.000198605	0.109738	0.00630447
cg14311608	0.000103625	0.109336	0.00448706
cg08846783	0.000398803	0.104565	0.00937124
cg15577178	8.86985e-05	0.126709	0.00417001
cg15070848	0.000247122	0.12148	0.00703807
cg15624852	0.000466456	0.118226	0.0102888
cg12615137	0.000544686	0.132064	0.0112944
cg09376680	0.000503444	0.115918	0.0107588
cg11090352	0.00354621	0.115751	0.0370574
cg15093079	0.00138557	0.110377	0.0198319
cg16341592	0.000122336	0.107021	0.00490685
cg10529387	6.18125e-05	0.137876	0.00348308
cg18742893	6.56134e-05	0.107755	0.00361725
cg07873980	0.000144483	0.103616	0.00535354
cg15993383	3.02455e-06	0.1498	0.000725242
cg04138502	3.84524e-06	0.106499	0.000837451
cg02978184	0.000890989	0.105524	0.0149842
cg11359984	0.000140473	0.106898	0.00528701
cg27339452	2.41286e-05	0.107842	0.00213351
cg16428251	1.48505e-05	0.12558	0.00166416
cg27505273	2.23847e-06	0.144611	0.000665852
cg08073312	2.63046e-06	0.14039	0.000698326
cg15720669	0.0001617	0.114256	0.00566076
cg04111064	0.000152022	0.124741	0.0054856
cg17802942	9.95765e-05	0.116084	0.00439537
cg17503456	0.000126497	0.129044	0.00501935
cg20532370	0.00057508	0.106307	0.0116678
cg10739095	0.000309809	0.104344	0.00810885
cg22826874	3.46525e-05	0.125568	0.00259706
cg08912146	2.37156e-05	0.135698	0.00211568
cg14081924	0.00320349	0.103688	0.0345778
cg17627617	0.0016231	0.108925	0.0219166
cg12217936	0.000374191	0.122519	0.00900078
cg24255728	0.00112383	0.120121	0.0173676
cg02951206	0.000164029	0.128031	0.00572459
cg13803214	0.000714013	0.104081	0.0132525
cg13879776	1.65164e-05	0.125374	0.00176651
cg11145160	6.22835e-05	0.126828	0.00348975
cg03790804	1.29808e-05	0.150854	0.0015605
cg00573330	0.00022249	0.122017	0.00663925
cg11510060	0.000314132	0.115131	0.00817402
cg03322548	1.26459e-05	0.113847	0.00153262
cg15921240	3.15319e-05	0.106963	0.00249348
cg07190698	1.17057e-05	0.11136	0.00147479
cg17334978	3.95441e-05	0.109501	0.00282353
cg13447915	2.80845e-05	0.112586	0.00229823
cg03797398	7.59241e-05	0.104962	0.00384428
cg17584804	0.000231722	0.125071	0.00678581
cg20460797	0.000266163	0.118498	0.00736862
cg04887807	8.48715e-05	0.118137	0.00405033
cg13168683	7.24087e-06	0.146155	0.00116983
cg08073882	7.06106e-06	0.168685	0.00115325
cg10748160	4.36226e-06	0.1605	0.000888387
cg08377398	6.81753e-05	0.120347	0.00366163
cg04865110	4.72992e-05	0.129462	0.00309771
cg02521641	2.37184e-05	0.122896	0.00211568
cg11970349	1.51792e-07	0.13512	0.000135398
cg00514895	0.000213891	0.105185	0.00654739
cg13445199	0.000356927	0.109625	0.00877554
cg16295725	6.8803e-06	0.131725	0.00112817
cg23995914	1.82803e-07	0.124604	0.000150981
cg25112312	3.32412e-07	0.118727	0.000210529
cg27438798	0.00265483	0.114446	0.0304463
cg23584743	0.00321041	0.105686	0.0346274
cg23412793	6.63172e-05	0.118014	0.0036287
cg09295573	0.000139769	0.100661	0.00527744
cg11856542	0.000239321	0.110164	0.00689517
cg14866200	0.00318423	0.101569	0.0344626
cg07650252	0.000729672	0.101875	0.013415
cg11258164	7.3449e-05	0.139807	0.00380026
cg27051954	0.000641758	0.110547	0.012432
cg16976370	0.000208506	0.124771	0.00645753
cg25458630	7.38095e-07	0.170153	0.000346516
cg27154163	4.47438e-05	0.105746	0.00301446
cg21161891	1.45052e-05	0.103491	0.0016424
cg18177533	4.82796e-07	0.132902	0.00027606
cg00989765	0.000211061	0.109774	0.00650496
cg01959562	0.000149364	0.105053	0.0054514
cg19045644	0.00017725	0.111731	0.0059592
cg00884221	8.06336e-05	0.11169	0.00397945
cg05191076	8.53634e-06	0.131287	0.00130143
cg13796804	1.18078e-05	0.114645	0.0014793
cg06622379	2.62695e-06	0.117049	0.000698326
cg02355420	7.16917e-08	0.164929	7.99363e-05
cg00130165	6.86322e-06	0.104368	0.00112817
cg20642710	0.000661772	0.10673	0.0126403
cg26105156	0.000790119	0.103515	0.0139825
cg22403273	0.00115833	0.110654	0.0177165
cg26917673	0.00154931	0.115131	0.0211886
cg16426339	0.000211534	0.102752	0.00650891
cg12401926	0.000101241	0.104416	0.00444362
cg15897645	6.82245e-05	0.108146	0.00366163
cg18589016	1.34103e-05	0.116515	0.00158347
cg11114873	2.34944e-05	0.120694	0.00211254
cg18813158	2.15682e-05	0.136894	0.0020337
cg05456921	1.02236e-05	0.120499	0.00142852
cg10539507	4.3404e-06	0.169515	0.000888387
cg12938003	8.69955e-05	0.123859	0.00410582
cg13775316	0.000311893	0.100233	0.00813924
cg03946923	5.97068e-05	0.115435	0.00344468
cg24255896	0.00135748	0.107386	0.0195491
cg24183909	0.00103878	0.100935	0.0165108
cg07837556	0.00148951	0.102968	0.0206696
cg10277927	0.00172008	0.107716	0.022731
cg12746059	5.06861e-07	0.121017	0.000286152
cg02268229	0.000638229	0.115769	0.0123707
cg25797055	0.000235827	0.123267	0.00684063
cg16512615	8.46226e-06	0.129623	0.00129697
cg21325154	6.83761e-06	0.154778	0.00112817
cg22888418	2.38257e-06	0.103716	0.000679714
cg07207220	9.6399e-05	0.111958	0.00433407
cg05763228	8.19308e-05	0.108465	0.00398122
cg26084529	0.000141557	0.142527	0.00530987
cg21969395	9.95099e-05	0.117377	0.00439537
cg26993729	5.69664e-05	0.132537	0.0033563
cg01389445	4.01681e-05	0.141727	0.00283171
cg27504805	0.000156666	0.103943	0.0055788
cg03202738	9.70819e-05	0.105418	0.00434288
cg14811608	2.78687e-05	0.106341	0.00229326
cg22451233	0.000260676	0.103631	0.00729808
cg21748223	3.34884e-05	0.128158	0.0025575
cg20618622	0.000695844	0.103572	0.0130837
cg20697094	5.18935e-05	0.113275	0.00322558
cg06481168	0.0002975	0.119231	0.00790261
cg12861945	0.000442441	0.122152	0.00995103
cg21530280	0.000201107	0.107033	0.00636576
cg03676512	0.000833997	0.100636	0.0144283
cg13935962	0.000642407	0.110606	0.012432
cg23649435	1.22916e-05	0.123739	0.00151857
cg12843518	3.68378e-06	0.107218	0.00082561
cg07456114	9.03982e-05	0.121912	0.00419102
cg22965511	9.61027e-05	0.122729	0.00433407
cg00243313	6.48669e-06	0.105051	0.00110422
cg09693432	0.000536804	0.100822	0.0112138
cg18104919	1.12547e-05	0.128034	0.00145919
cg04996219	0.000140839	0.14243	0.00529487
cg07195011	0.000221207	0.143221	0.0066314
cg13368756	0.000606884	0.105819	0.0120179
cg14311471	8.24747e-05	0.124168	0.00398122
cg24164873	0.000244853	0.131245	0.00699133
cg04259977	2.43466e-06	0.121807	0.000679714
cg08445409	0.000194351	0.100607	0.00623154
cg15092168	5.8157e-07	0.100723	0.00030954
cg16485558	0.00245432	0.102124	0.0288136
cg11017382	0.000281051	0.101598	0.0075969
cg26001333	0.000337719	0.105394	0.00848315
cg12393318	2.81868e-05	0.100819	0.00229823
cg14798760	0.000220521	0.108207	0.00662951
cg01860328	2.67059e-05	0.102713	0.00224309
cg08511716	1.3624e-05	0.147199	0.00160325
cg10201807	1.71911e-05	0.126461	0.00180831
cg14615784	0.000177021	0.114692	0.0059592
cg04621020	0.00155573	0.110682	0.0212383
cg15391499	0.00013083	0.101324	0.00509422
cg03721362	0.000414724	0.108556	0.00954607
cg18254147	0.000634171	0.105087	0.0123113
cg00586365	0.000166164	0.119286	0.00577173
cg25640822	7.58372e-05	0.123714	0.00384428
cg11248413	1.08016e-05	0.107667	0.00142875
cg04620091	0.000252102	0.100344	0.00712532
cg22630755	0.000148332	0.127452	0.00541819
cg12065579	0.00111832	0.104182	0.0173365
cg14747563	0.000644305	0.11324	0.0124482
cg23511432	0.000577642	0.102571	0.0117051
cg18849621	5.84108e-05	0.123746	0.00340094
cg10847032	9.33825e-05	0.131926	0.00427165
cg07102705	1.8848e-05	0.11169	0.00191843
cg00840960	0.000205778	0.105023	0.00642975
cg09651145	3.05253e-05	0.130948	0.00244696
cg03158581	1.44829e-06	0.107648	0.000520916
cg15376615	5.06797e-05	0.134976	0.00318354
cg26477488	1.89834e-08	0.15368	2.91951e-05
cg01519897	8.15474e-08	0.125133	8.87076e-05
cg16126280	0.00248771	0.107504	0.0291059
cg08711858	1.61697e-06	0.152863	0.000561151
cg16443866	7.44119e-06	0.140075	0.00118106
cg13928709	5.50655e-06	0.150923	0.00103551
cg17304222	0.000101991	0.119838	0.00445088
cg19519310	0.000167586	0.10984	0.00579758
cg12611423	0.000651108	0.101722	0.012519
cg19244428	6.70783e-05	0.119047	0.00363511
cg16743811	0.000208824	0.104228	0.00645753
cg14444140	0.000400466	0.108158	0.00938066
cg24816460	2.88182e-06	0.177767	0.000706787
cg06213964	5.60989e-06	0.155506	0.00104687
cg10736063	0.000101978	0.113634	0.00445088
cg25022355	0.00014427	0.107192	0.00535354
cg06761719	5.69667e-05	0.108371	0.0033563
cg09551472	2.14943e-05	0.118378	0.0020337
cg07838681	0.000241223	0.134588	0.00692313
cg07725318	0.000225581	0.111422	0.00667846
cg16620382	2.77698e-06	0.205112	0.000703773
cg05022673	0.00205162	0.105677	0.0255128
cg15799279	0.000347352	0.100235	0.00861618
cg24348705	0.00023984	0.107146	0.00689677
cg12306213	3.37149e-05	0.112343	0.00256366
cg18868483	7.09859e-06	0.105802	0.00115325
cg08322034	0.00107301	0.107941	0.0168153
cg20342628	2.1538e-05	0.132198	0.0020337
cg10626559	3.38463e-05	0.11063	0.00256725
cg04099652	0.00014711	0.12087	0.00538927
cg12463600	1.07975e-05	0.103514	0.00142875
cg24225517	0.000448491	0.11275	0.0100365
cg15381304	0.000117188	0.104158	0.00480826
cg18710929	0.00286795	0.10517	0.0320505
cg05343073	0.00196849	0.102976	0.0247938
cg13426829	0.000748711	0.116113	0.0136129
cg17382198	0.00292632	0.10628	0.0325308
cg02312409	0.00158979	0.112133	0.0215975
cg10291555	0.000239799	0.103516	0.00689677
cg23407970	1.47492e-05	0.100955	0.00166115
cg19365062	0.00102261	0.119969	0.0163446
cg16924337	4.89487e-05	0.125266	0.00312737
cg19904233	2.28586e-05	0.119229	0.00207636
cg18949300	0.00120205	0.117936	0.018113
cg01327552	0.00104159	0.128079	0.0165379
cg09184730	0.00196228	0.106065	0.0247505
cg07015190	0.000211788	0.127186	0.00650891
cg20206437	0.000188198	0.120609	0.00612673
cg09987129	0.000128139	0.146854	0.00504906
cg13911723	0.000338375	0.104392	0.00848315
cg01587630	0.000193697	0.120407	0.00622674
cg13002945	0.000232533	0.114684	0.00680065
cg05129610	0.000394696	0.108846	0.00930414
cg07956515	0.000831349	0.10869	0.014407
cg11855325	4.9982e-05	0.118687	0.00317089
cg08551725	0.000366743	0.106178	0.00888917
cg13973813	0.000332651	0.104964	0.0084071
cg17561435	0.000289919	0.110547	0.00775499
cg04680746	0.000433224	0.100987	0.00980303
cg01893212	0.000616271	0.108658	0.0120981
cg02467990	0.000697236	0.105346	0.0130937
cg20012008	0.000192718	0.103844	0.00620594
cg13660655	1.43445e-05	0.102204	0.00163622
cg25662963	4.79035e-05	0.10636	0.00310046
cg21591173	7.35818e-05	0.113654	0.00380272
cg11873482	0.000205982	0.114197	0.00642975
cg17437939	0.00104303	0.102674	0.0165489
cg26071806	1.56616e-06	0.126784	0.000550007
cg02607340	1.84485e-05	0.104954	0.00190711
cg26916297	4.06611e-05	0.110254	0.00283357
cg16105558	9.80522e-05	0.113294	0.00437313
cg10717290	0.000208368	0.110691	0.00645753
cg24565369	0.000345584	0.128314	0.00859828
cg02945056	9.89494e-05	0.12135	0.0043941
cg20767025	4.81753e-05	0.101203	0.00310046
cg13971154	0.0010634	0.115623	0.0167411
cg21913630	0.000720048	0.112135	0.0133088
cg07875818	0.00256619	0.104659	0.0297201
cg07258916	0.00319719	0.108297	0.0345516
cg06864853	0.00185375	0.105634	0.0238538
cg15506157	0.000466385	0.137	0.0102888
cg04706867	4.34439e-08	0.149758	5.87151e-05
cg11642382	1.02494e-05	0.122611	0.00142852
cg11592503	2.348e-05	0.107831	0.00211254
cg21126583	3.44289e-05	0.112436	0.00258942
cg23708361	2.00707e-05	0.110978	0.0019717
cg16910830	8.8649e-06	0.123281	0.00133123
cg07028533	2.96921e-06	0.134447	0.000721742
cg05017199	0.000978616	0.10362	0.0159261
cg19256125	6.97298e-07	0.124457	0.000343732
cg20767111	6.18717e-06	0.154392	0.0010907
cg11648289	2.777e-06	0.134859	0.000703773
cg10481660	9.34467e-06	0.134112	0.00136647
cg23772205	5.88828e-06	0.139997	0.00106497
cg13677571	2.47891e-06	0.127887	0.000679714
cg12034383	6.40838e-05	0.144526	0.00355048
cg16424920	0.000174484	0.101309	0.00593139
cg21535000	3.55072e-05	0.126728	0.0026306
cg12877251	0.000189546	0.107072	0.00614717
cg15248835	2.4588e-05	0.127938	0.00213351
cg07233097	6.83715e-05	0.148202	0.00366511
cg22008625	1.3765e-05	0.143278	0.00160977
cg11603463	9.20386e-06	0.110918	0.00135924
cg05930881	5.55403e-05	0.104479	0.0033332
cg04233840	9.85624e-05	0.100254	0.00439149
cg03453638	0.000423549	0.12301	0.00967128
cg14072903	0.000617166	0.107888	0.0121098
cg05021638	7.78087e-05	0.11383	0.00389897
cg13180375	6.0976e-10	0.165359	3.58604e-06
cg25777549	2.77432e-06	0.119071	0.000703773
cg24295381	9.3741e-07	0.128002	0.000405908
cg11006995	1.19805e-05	0.114361	0.00149254
cg18506390	1.0632e-05	0.131964	0.00142875
cg24316515	0.00222122	0.10503	0.0268983
cg15160198	0.000571632	0.102723	0.0116255
cg03024587	0.00097003	0.104814	0.01583
cg21189727	0.000358925	0.122865	0.0088008
cg10838789	6.1958e-05	0.139126	0.00348308
cg20129213	0.00150287	0.101744	0.0207646
cg01717150	0.00024289	0.11106	0.0069563
cg16595365	0.000835518	0.104834	0.0144441
cg14473327	0.000116353	0.103592	0.0047971
cg23805360	0.000840793	0.100183	0.0144793
cg17711717	0.000120371	0.110904	0.00488494
cg13482432	0.00040799	0.112048	0.00947727
cg14487131	3.16594e-05	0.159725	0.00249472
cg02066682	4.69714e-06	0.100461	0.000926958
cg17461735	0.000669542	0.102424	0.0127396
cg05347878	2.63914e-05	0.142349	0.00222506
cg14018731	2.07913e-05	0.147624	0.00199417
cg19113375	3.2316e-06	0.147449	0.000758576
cg14247332	0.000145226	0.120197	0.00536184
cg10290373	2.25342e-05	0.10689	0.00207222
cg14354472	7.51935e-05	0.107058	0.00384394
cg16785690	0.000892268	0.118618	0.0150001
cg13754661	0.00108074	0.110258	0.016877
cg03298938	0.000261651	0.116691	0.00729808
cg04523268	0.000203685	0.103192	0.00641187
cg13411784	0.00135952	0.111357	0.0195721
cg13543854	7.31924e-05	0.120535	0.00380021
cg06022942	0.000177631	0.11004	0.0059592
cg07907745	0.000144522	0.101173	0.00535354
cg11018337	9.13532e-05	0.117081	0.00422651
cg01166071	0.000568156	0.104071	0.0115855
cg11731114	1.32742e-05	0.145273	0.00157455
cg09728012	5.01227e-05	0.123312	0.00317089
cg24647276	6.67264e-05	0.126684	0.0036287
cg05356738	0.000122124	0.10568	0.00490685
cg15187550	0.000262256	0.100747	0.00730126
cg19894747	3.76247e-05	0.127316	0.00273768
cg20314737	1.34204e-05	0.123055	0.00158347
cg19315863	0.000273572	0.112236	0.00749027
cg19679989	0.000211904	0.108838	0.00650891
cg08347183	0.000372813	0.125555	0.00898074
cg04982951	0.000305678	0.115344	0.00803847
cg06230736	0.000214181	0.138753	0.00655178
cg01466017	0.000328906	0.101848	0.00834082
cg20014049	5.05878e-05	0.127831	0.00318225
cg18920423	0.000181598	0.104759	0.00602835
cg20196129	0.000121668	0.128672	0.00490573
cg14276323	2.53921e-05	0.124947	0.00217786
cg12758636	3.24063e-05	0.142152	0.00251407
cg04430381	4.85536e-05	0.137247	0.00311582
cg18465286	3.24123e-05	0.140143	0.00251407
cg23712359	0.000206275	0.127608	0.00643343
cg00353773	0.00132385	0.107129	0.0192303
cg26718433	0.000978777	0.100861	0.0159261
cg24636477	1.08271e-05	0.151394	0.00142875
cg20186445	3.96706e-05	0.112043	0.00282353
cg02974931	3.50662e-05	0.103186	0.00260659
cg11153529	9.65986e-06	0.128164	0.00138977
cg09647147	3.76278e-05	0.110371	0.00273768
cg07062043	0.000345267	0.127585	0.00859828
cg13686115	1.918e-05	0.108329	0.00193059
cg24205914	0.000117547	0.111825	0.00481857
cg10537220	0.0013401	0.105451	0.0193928
cg03897252	0.00190316	0.100843	0.0242795
cg02783103	0.00146954	0.100139	0.0205201
cg10445453	0.000359494	0.117728	0.00880473
cg24331301	4.34174e-05	0.139067	0.00295178
cg15323528	6.90843e-05	0.120678	0.00369858
cg01000831	9.61517e-05	0.104637	0.00433407
cg14851108	0.000403398	0.128126	0.00940981
cg03052869	0.000319922	0.127887	0.00822524
cg05339066	0.00158912	0.101309	0.021595
cg06118999	0.00035058	0.111238	0.00866253
cg18192294	0.000765486	0.111761	0.0137831
cg06981182	0.000837786	0.107045	0.0144602
cg00239870	0.00033435	0.100599	0.00842963
cg23316818	0.000312065	0.114178	0.00813924
cg23700044	8.51819e-05	0.116189	0.00405455
cg10188732	0.000343978	0.104691	0.00858128
cg09788492	7.5538e-06	0.142218	0.00119046
cg06854084	9.31152e-06	0.133458	0.00136647
cg05329692	0.000219541	0.112165	0.00662486
cg08587797	9.43141e-06	0.118508	0.00137017
cg16248277	7.59375e-05	0.12091	0.00384428
cg13325154	8.24803e-05	0.12159	0.00398122
cg27649073	7.06416e-05	0.126421	0.00374627
cg14681055	8.23785e-05	0.121215	0.00398122
cg13548361	1.35432e-06	0.101648	0.000505807
cg00086670	0.000161105	0.127866	0.00565326
cg25143771	2.43015e-05	0.140621	0.00213351
cg08856941	1.70262e-05	0.147844	0.00179945
cg24592962	0.000149802	0.131644	0.00545487
cg11784071	0.000413062	0.11579	0.0095207
cg23635429	0.000656763	0.107653	0.0125855
cg04335339	0.000467252	0.119598	0.0103013
cg15398400	2.83192e-06	0.131806	0.000706217
cg07945733	6.67974e-05	0.118895	0.0036287
cg18425434	0.000160115	0.115719	0.0056318
cg12317601	0.000533515	0.127448	0.0111817
cg14460403	0.000595481	0.105031	0.0118512
cg16788322	0.000707302	0.108349	0.013199
cg24488059	0.000129581	0.105398	0.00507538
cg02790177	0.000329496	0.10528	0.00834562
cg16689800	0.000281403	0.105216	0.00760179
cg02711929	0.000376307	0.105681	0.00902327
cg22603247	0.00122609	0.105804	0.0183438
cg02022136	2.49835e-06	0.124955	0.000679714
cg23998405	4.59302e-06	0.112319	0.000926917
cg25946389	1.81343e-06	0.103749	0.000588202
cg15825786	0.00332671	0.102211	0.0354871
cg04652645	6.29232e-05	0.113076	0.00351676
cg23105839	5.79339e-06	0.135436	0.00106106
cg25577463	0.000152312	0.100402	0.00548565
cg04246880	8.15616e-05	0.102509	0.00398122
cg08788717	8.27524e-06	0.147375	0.00128151
cg20771178	0.000125329	0.114793	0.00499523
cg00393798	1.98957e-05	0.146496	0.00196315
cg03405315	9.53921e-05	0.12227	0.00431928
cg15247111	0.000133713	0.136277	0.00514102
cg17679104	0.000135485	0.120767	0.00518237
cg03963327	1.84491e-05	0.130472	0.00190711
cg12083965	5.19274e-05	0.125562	0.00322558
cg11153872	6.06526e-05	0.110082	0.00346809
cg26676559	9.17005e-06	0.155055	0.00135875
cg22863523	0.000152788	0.131924	0.00549544
cg11697588	0.000319208	0.111084	0.00821505
cg16245265	0.000507461	0.108927	0.0107929
cg08929188	8.57522e-06	0.115842	0.00130143
cg26608883	0.00192867	0.105566	0.0244789
cg02907374	0.00342171	0.101192	0.0362318
cg25938977	1.3857e-05	0.136424	0.00160977
cg13663300	2.79558e-07	0.134703	0.00019182
cg01832892	3.49431e-05	0.100182	0.00260177
cg22216413	1.41054e-05	0.154092	0.00161803
cg01187505	7.81493e-05	0.112315	0.00390747
cg23062112	7.98526e-05	0.109465	0.00397037
cg01642653	4.90142e-05	0.100183	0.00312737
cg25457956	4.27194e-05	0.133822	0.00292671
cg15462887	9.13999e-06	0.117624	0.00135875
cg11718030	1.83318e-06	0.105271	0.000588202
cg10022526	1.96015e-05	0.116147	0.00194706
cg05486213	5.33842e-05	0.120652	0.00327503
cg22891988	0.000290289	0.110948	0.00775499
cg25385529	0.0005171	0.100229	0.0109405
cg25949958	0.000312614	0.10472	0.00814879
cg14002345	0.000137077	0.100834	0.00521642
cg01665555	0.000648766	0.100334	0.0124935
cg13663793	5.23032e-05	0.118363	0.00323989
cg07193766	4.03681e-05	0.13477	0.00283171
cg01952234	0.000308153	0.103476	0.00808923
cg19570244	6.97941e-05	0.12057	0.00372687
cg19126300	6.14288e-05	0.115768	0.00347681
cg13450005	3.41433e-05	0.125567	0.00257664
cg20062650	7.23955e-05	0.156256	0.00378972
cg18321548	9.18061e-08	0.106511	9.52221e-05
cg04578774	0.000138655	0.10108	0.00525405
cg08382705	0.000491968	0.111503	0.0106462
cg24458609	0.000324763	0.100271	0.00828643
cg03717588	0.000132776	0.128949	0.00513156
cg06282270	1.57067e-05	0.137894	0.00173395
cg09676684	0.000239829	0.105244	0.00689677
cg01698298	7.1455e-05	0.12447	0.00376179
cg14725641	1.00434e-05	0.108383	0.00141305
cg03735013	4.68438e-06	0.113465	0.000926958
cg25326896	9.95285e-06	0.109275	0.00141107
cg12517394	5.89795e-06	0.134419	0.00106497
cg15598662	6.85555e-06	0.143728	0.00112817
cg00786201	4.92148e-06	0.120349	0.000962711
cg24870774	2.793e-06	0.132908	0.000703773
cg13100764	9.83452e-06	0.101404	0.00140583
cg23760165	9.39483e-05	0.135261	0.00428157
cg05698098	0.000486923	0.107011	0.0105832
cg11334214	3.23457e-05	0.110403	0.00251407
cg02403180	0.00254804	0.102797	0.0296021
cg12004787	0.000138891	0.110904	0.00525406
cg00022558	0.000169413	0.101193	0.00584683
cg24199112	0.000222099	0.124606	0.00663925
cg02882381	0.000259473	0.111399	0.00727374
cg03506033	0.000750105	0.108541	0.0136244
cg15847198	0.000591526	0.113158	0.0118305
cg02989669	0.000536545	0.103517	0.0112136
cg12243375	0.000183434	0.115705	0.00604222
cg08179907	1.58953e-05	0.101992	0.00173949
cg02888906	5.16022e-05	0.100982	0.00321433
cg24251048	4.80581e-05	0.105086	0.00310046
cg09284707	0.000113028	0.103161	0.00472892
cg23881278	0.000264136	0.115146	0.00733986
cg11333886	0.000829111	0.101492	0.0143885
cg18262852	2.28609e-07	0.137346	0.000167471
cg11141380	2.80057e-10	0.125259	2.49811e-06
cg19656577	0.000225445	0.110067	0.00667846
cg07912789	1.62686e-05	0.116465	0.00176111
cg26924496	0.000274076	0.101798	0.00749926
cg06357925	0.000115808	0.1002	0.00478733
cg22374861	0.000644741	0.114446	0.0124482
cg17079833	5.75162e-05	0.134663	0.00336643
cg08972130	0.00451049	0.104273	0.0439121
cg24400921	0.000304399	0.123738	0.0080143
cg05135569	0.00093498	0.101236	0.0154388
cg17342302	3.72371e-05	0.126933	0.00272258
cg12235144	2.70168e-05	0.129914	0.00226494
cg20255775	0.000803606	0.11348	0.0140995
cg17054969	0.00088718	0.117323	0.014937
cg11721803	0.000260159	0.123883	0.00728838
cg12120327	6.91617e-05	0.1089	0.00369858
cg16356837	1.61233e-05	0.116468	0.0017539
cg10694030	0.000261938	0.108604	0.00730018
cg08253651	0.000458476	0.117934	0.0101833
cg08113245	0.00017165	0.115329	0.00588652
cg03313212	4.07975e-05	0.104208	0.00283418
cg05119480	1.44105e-05	0.130622	0.00163956
cg04578997	0.00028	0.123786	0.00758227
cg21548032	0.000159305	0.136051	0.00562303
cg22724500	0.000107385	0.109464	0.00460518
cg03223126	9.44679e-05	0.109215	0.00429487
cg17420983	3.66678e-05	0.135287	0.00268977
cg03352776	2.0617e-07	0.133537	0.000162353
cg08548429	5.43552e-05	0.101543	0.00331181
cg22130808	1.21469e-05	0.109908	0.00150906
cg23688411	8.18657e-06	0.132413	0.0012722
cg25013011	6.59907e-06	0.108707	0.00111484
cg22813950	9.16381e-06	0.100171	0.00135875
cg20058043	0.00102056	0.112731	0.0163336
cg13488395	0.000556669	0.108649	0.0114412
cg25531700	0.000496564	0.11896	0.0106834
cg20844545	0.00164523	0.105366	0.0221349
cg12075445	3.21558e-06	0.114392	0.000758576
cg21645164	0.00393031	0.108344	0.0397665
cg27040423	0.000191717	0.120023	0.00619159
cg27084026	0.000962692	0.100698	0.0157639
cg04774496	0.00120348	0.106616	0.0181274
cg26410484	0.00126749	0.109291	0.0187395
cg14669514	1.03321e-05	0.105337	0.00142875
cg08279184	5.94998e-05	0.118809	0.00343742
cg18781240	0.000109208	0.127148	0.00462992
cg14626375	7.10261e-05	0.104933	0.00375993
cg26220773	0.000144466	0.119892	0.00535354
cg23952644	9.9635e-05	0.146124	0.00439537
cg11354629	5.80492e-06	0.134336	0.00106106
cg05344430	6.36146e-06	0.137312	0.00109554
cg14168923	1.16739e-05	0.150942	0.00147479
cg03388293	2.10864e-05	0.101405	0.00201814
cg17369527	1.15877e-05	0.127597	0.00147445
cg10071824	1.08278e-05	0.134841	0.00142875
cg24098938	0.000777636	0.10599	0.0138676
cg01118451	0.000330552	0.117154	0.00836699
cg27398263	0.0006688	0.114483	0.0127347
cg21264189	0.000883643	0.107898	0.0149056
cg26110710	0.00116364	0.12761	0.0177754
cg15476528	0.000687287	0.108137	0.0129941
cg23191956	3.22317e-05	0.113685	0.00251317
cg25078444	0.000626734	0.105704	0.0122276
cg24131748	0.000107269	0.102134	0.00460462
cg25996119	0.000130896	0.134821	0.00509422
cg01672943	0.00035793	0.100422	0.00879058
cg01972418	0.000754995	0.105494	0.013677
cg23695485	0.000746254	0.102181	0.0135941
cg15353061	0.000230636	0.102144	0.0067718
cg16793394	6.58417e-05	0.122168	0.00362089
cg05049361	0.00085428	0.104539	0.0146204
cg14174099	0.000290551	0.102184	0.00775499
cg08265644	0.000606694	0.110035	0.0120179
cg06204735	4.74612e-05	0.123225	0.00310046
cg12825804	1.38508e-07	0.170865	0.000131435
cg02735446	7.23641e-10	0.138039	3.58604e-06
cg23948080	2.83437e-06	0.143316	0.000706217
cg04267436	6.75127e-06	0.121895	0.00112652
cg21557030	1.19257e-05	0.115226	0.00148988
cg12212555	0.000663132	0.106583	0.0126586
cg16290737	3.75814e-06	0.124303	0.000829915
cg06918804	6.13636e-05	0.121628	0.00347681
cg07570570	0.000249108	0.109761	0.00707657
cg23929674	0.000196787	0.102613	0.0062646
cg22922226	3.20148e-05	0.118313	0.00250502
cg07943633	9.79694e-05	0.117252	0.00437313
cg19070873	0.000159364	0.102855	0.00562303
cg07003632	4.23266e-05	0.113202	0.00290426
cg14185025	5.13349e-06	0.149049	0.000985106
cg10040196	1.85892e-05	0.106773	0.00190711
cg02609127	0.000690556	0.106571	0.0130369
cg23082454	8.06597e-05	0.101047	0.00397945
cg23886551	9.13049e-07	0.144733	0.000399235
cg15523238	6.56451e-09	0.106629	1.3308e-05
cg22797991	4.77136e-08	0.118311	6.04028e-05
cg26519141	2.43544e-08	0.12708	3.5039e-05
cg03884132	0.000275342	0.115927	0.00750626
cg09684485	0.000316231	0.100175	0.00818972
cg02700714	0.000241698	0.130437	0.00692784
cg14860120	0.00128644	0.101203	0.0188932
cg10480343	3.82561e-05	0.111884	0.00276748
cg15628498	4.97375e-05	0.101252	0.00316682
cg11480800	3.88682e-06	0.119222	0.000837451
cg17841803	2.76809e-05	0.100888	0.00229225
cg20074142	0.00189714	0.104504	0.0242241
cg13333185	8.10077e-05	0.114147	0.00398122
cg13778723	0.00036353	0.112264	0.00884697
cg20951555	1.34916e-06	0.141742	0.000505807
cg27280396	0.000111103	0.122382	0.00466154
cg00656860	9.73673e-06	0.118272	0.00139633
cg15849864	3.11684e-05	0.100877	0.00247792
cg10576051	1.06253e-05	0.138949	0.00142875
cg23969342	0.000614654	0.110315	0.0120981
cg15805053	0.000208997	0.105777	0.00645753
cg13937040	8.89932e-05	0.111095	0.0041736
cg17821321	3.14959e-09	0.126831	1.0662e-05
cg24733262	1.8304e-05	0.113926	0.00190678
cg04828458	7.51838e-06	0.118751	0.00118908
cg25673084	2.19888e-07	0.125402	0.000166221
cg22699279	1.29032e-07	0.125927	0.000125104
cg03711182	1.86806e-06	0.143283	0.000595112
cg13571707	1.05492e-05	0.123614	0.00142875
cg17971936	2.27901e-06	0.153119	0.000667811
cg03016097	4.37165e-05	0.121264	0.00295866
cg04336836	2.2318e-05	0.128273	0.0020691
cg04779631	7.58322e-05	0.110347	0.00384428
cg26215967	5.50663e-05	0.113117	0.00332765
cg11797092	1.12032e-05	0.129159	0.00145767
cg27021357	2.59693e-05	0.126758	0.00219884
cg04138185	1.43086e-05	0.128164	0.00163622
cg04627496	3.97513e-05	0.108753	0.00282353
cg12598235	7.7545e-05	0.122206	0.0038927
cg05197447	0.000350341	0.10116	0.00866141
cg25742540	0.00168305	0.111915	0.022434
cg04823168	0.0020947	0.102747	0.0258719
cg27569300	0.00023891	0.101051	0.00688778
cg09948076	0.000224012	0.104725	0.0066562
cg10637512	0.000213846	0.111315	0.00654739
cg01558909	5.12713e-06	0.136653	0.000985106
cg26540367	0.000593416	0.10228	0.0118377
cg16427096	0.000230965	0.105249	0.00677699
cg14936269	0.00107889	0.103362	0.01686
cg01618130	8.73034e-07	0.141779	0.000385518
cg09070371	8.11873e-05	0.111442	0.00398122
cg05417127	0.000326769	0.124299	0.00832162
cg08545287	0.000831026	0.106657	0.014407
cg26752526	1.93059e-05	0.111237	0.00193059
cg09229683	3.92835e-05	0.104321	0.00281227
cg02860732	1.82344e-06	0.167192	0.000588202
cg03057083	1.96285e-06	0.14895	0.000616502
cg03780561	1.53257e-05	0.141561	0.00170455
cg03132773	0.000134037	0.115025	0.00514906
cg07087293	0.00446275	0.10028	0.0435509
cg04279973	0.000111955	0.116664	0.00468846
cg00735962	0.000508321	0.113554	0.0107958
cg06728579	7.91315e-05	0.160278	0.00394749
cg21530453	0.000334182	0.106611	0.00842963
cg02954212	0.000128218	0.112212	0.00504906
cg26624576	0.000270215	0.116555	0.00743926
cg16548780	7.29178e-06	0.118919	0.00116983
cg09758204	1.97954e-05	0.102032	0.00196012
cg07821427	1.32718e-05	0.149509	0.00157455
cg04658772	4.05709e-05	0.109522	0.00283171
cg07857243	5.2291e-05	0.108687	0.00323989
cg06301726	7.7892e-05	0.111432	0.00389897
cg07249459	0.000865035	0.10141	0.0147086
cg09360770	0.000400047	0.109296	0.00938066
cg05945782	1.86435e-05	0.140972	0.00190711
cg13951527	0.000120092	0.100208	0.00487804
cg09633973	0.000145777	0.12725	0.0053644
cg21556389	0.000160662	0.117863	0.00564215
cg17416280	0.000126001	0.100351	0.00500544
cg11144056	0.000153283	0.102871	0.00550437
cg17739038	4.47169e-06	0.165191	0.000906534
cg02151609	1.23284e-06	0.117984	0.000478126
cg00592510	1.45678e-05	0.108118	0.00164487
cg24576620	7.05158e-05	0.11138	0.00374469
cg22934970	1.20086e-06	0.115178	0.000469809
cg21973370	3.64038e-05	0.103701	0.00268365
cg25893992	1.17538e-05	0.108969	0.00147667
cg18051461	2.58423e-05	0.112322	0.00219536
cg17029019	0.00382817	0.102929	0.0391238
cg11802635	8.98001e-05	0.109577	0.00418489
cg06944257	0.000196151	0.10005	0.00625759
cg08049640	0.000132721	0.111536	0.00513156
cg09359907	0.00184727	0.10623	0.0238113
cg26998044	0.000645424	0.104012	0.0124534
cg02295078	7.52177e-07	0.158841	0.000349449
cg14097019	1.34878e-06	0.132043	0.000505807
cg06681220	2.97759e-06	0.127679	0.000721742
cg05296978	4.14212e-05	0.100202	0.00286416
cg04568355	6.98579e-05	0.125436	0.00372687
cg14380270	0.00398716	0.101199	0.040187
cg24761507	0.000114514	0.134717	0.00476786
cg12279877	8.5016e-05	0.129873	0.00405098
cg05527869	4.59046e-05	0.162167	0.00305518
cg10356613	0.000220833	0.131839	0.00662951
cg06947852	3.44915e-05	0.119646	0.00258976
cg09192572	0.000320955	0.106595	0.00823625
cg21309147	0.000337845	0.106602	0.00848315
cg12518734	0.000161601	0.131242	0.00566076
cg26022073	6.34457e-06	0.115162	0.00109554
cg20781461	5.67925e-05	0.109626	0.0033563
cg17594131	4.29606e-05	0.123212	0.00293872
cg14248106	0.0003402	0.101317	0.00851666
cg11775528	0.000234366	0.115747	0.00682953
cg08473090	0.000326894	0.123826	0.00832162
cg16440629	2.47447e-06	0.109262	0.000679714
cg00126034	8.38716e-07	0.124622	0.000375936
cg06785746	1.80731e-06	0.129667	0.000588202
cg26575738	1.22711e-07	0.112876	0.00012162
cg27346528	4.78661e-05	0.102036	0.00310046
cg12379948	3.90426e-05	0.136195	0.00280402
cg12477716	9.36136e-05	0.116344	0.00427346
cg17787134	0.000175043	0.112304	0.00594133
cg12314713	0.000196286	0.133385	0.00625759
cg05942574	8.59693e-05	0.105599	0.00408331
cg19450714	5.52122e-05	0.10729	0.00332765
cg26161329	2.4994e-06	0.107609	0.000679714
cg16477091	4.18167e-06	0.114991	0.000875598
cg11019211	6.14037e-06	0.136089	0.00108675
cg08592707	1.06206e-05	0.12503	0.00142875
cg02071825	5.22814e-06	0.132082	0.000992235
cg01765249	0.00127182	0.104903	0.0187639
cg26932779	1.64628e-05	0.126961	0.00176651
cg10492801	1.29491e-05	0.127443	0.0015605
cg22163056	0.000151166	0.103811	0.00547466
cg01141580	6.61358e-05	0.11047	0.00362812
cg10930156	4.04218e-05	0.121684	0.00283171
cg20046608	1.86431e-05	0.163289	0.00190711
cg15735984	1.15465e-05	0.119308	0.00147445
cg19700341	4.33469e-06	0.110918	0.000888387
cg01202197	1.59041e-07	0.128793	0.000138662
cg15574312	0.00262632	0.103686	0.0301892
cg07781162	0.00184552	0.109603	0.0237959
cg19249708	0.00147445	0.111911	0.0205687
cg00958884	0.00177688	0.105641	0.0232164
cg15866977	0.000806581	0.102965	0.0141397
cg19729649	2.23513e-05	0.106783	0.0020691
cg24287438	9.31937e-06	0.122036	0.00136647
cg21438101	2.03599e-05	0.114636	0.00197436
cg03278146	0.00150282	0.117593	0.0207646
cg13462028	3.42372e-06	0.121203	0.000787102
cg24441185	3.03679e-05	0.120219	0.00244037
cg04704878	2.23724e-05	0.112483	0.0020691
cg20726001	2.00488e-05	0.115056	0.0019717
cg06711831	0.000320469	0.109669	0.0082285
cg21895526	0.00291648	0.101176	0.0324538
cg03017520	0.0011486	0.103373	0.0176282
cg17227156	1.31888e-05	0.148131	0.00157455
cg14839351	8.21871e-05	0.106792	0.00398122
cg01273679	4.64123e-06	0.113911	0.000926958
cg25023275	1.0342e-05	0.148367	0.00142875
cg23243463	1.41124e-05	0.151685	0.00161803
cg17973164	0.000174093	0.125199	0.00592714
cg06103031	0.0020964	0.102401	0.0258719
cg12300498	7.6859e-05	0.112441	0.00387335
cg15049968	2.19609e-06	0.113292	0.000665852
cg05492442	5.47023e-07	0.112104	0.0003012
cg01742897	0.0010194	0.108914	0.0163336
cg02725055	0.00149727	0.108448	0.0207193
cg05928649	8.48579e-05	0.112575	0.00405033
cg27592410	0.000103188	0.115627	0.0044744
cg07853104	0.000314911	0.113668	0.00818476
cg06365984	0.000274841	0.110859	0.00750626
cg26525091	5.25439e-08	0.11961	6.16699e-05
cg08288406	0.000429987	0.118196	0.00976015
cg17845532	1.40527e-05	0.120024	0.00161803
cg13355047	0.000110883	0.118978	0.00466105
cg19752891	7.30671e-05	0.109229	0.00380021
cg07678904	2.24539e-05	0.102544	0.0020691
cg05508761	2.55715e-05	0.100312	0.00218253
cg19621580	3.48927e-06	0.162114	0.000793987
cg11923957	2.38091e-05	0.141489	0.00211953
cg00565070	0.000107251	0.115086	0.00460462
cg25332298	0.000153087	0.100537	0.00550176
cg02874942	0.00135396	0.105744	0.0195174
cg06907708	0.000137434	0.113764	0.00522107
cg11610754	0.000120778	0.129373	0.00488783
cg12286569	0.000249381	0.11164	0.00707981
cg10192047	5.79317e-05	0.134535	0.00337746
cg21881034	0.000705971	0.123981	0.0131852
cg26732615	0.000415171	0.105139	0.00954607
cg22239483	5.79258e-05	0.122218	0.00337746
cg19389372	3.9455e-06	0.143954	0.00083843
cg04579398	1.07554e-05	0.131671	0.00142875
cg18892461	1.79077e-05	0.135599	0.00187484
cg26613140	6.36719e-05	0.126673	0.00354706
cg15131414	0.000510805	0.105031	0.0108434
cg11419456	0.000420452	0.112578	0.00962349
cg00498155	0.000473028	0.107319	0.0103824
cg10134141	0.000904986	0.100981	0.0151227
cg27545919	0.000353321	0.135202	0.00871095
cg07825094	0.000238289	0.105871	0.0068824
cg18876786	0.000123961	0.142655	0.0049539
cg24775172	0.000549558	0.105143	0.0113737
cg06466031	0.000213362	0.129584	0.00654466
cg14195122	3.30194e-05	0.136525	0.00254007
cg03443751	0.000895936	0.104617	0.0150334
cg08630279	5.18654e-06	0.158047	0.000988546
cg21850254	0.000213642	0.118071	0.00654739
cg11237751	0.000222879	0.114971	0.00664207
cg19655456	9.8987e-05	0.12097	0.0043941
cg27049517	0.000370756	0.107031	0.00894144
cg15498349	3.86666e-06	0.101476	0.000837451
cg23293094	3.53413e-08	0.151098	4.9257e-05
cg12183023	1.65462e-08	0.145951	2.73318e-05
cg13429872	5.87935e-06	0.122286	0.00106497
cg15088000	0.000984405	0.107888	0.0159885
cg02724271	0.000521196	0.112085	0.0109855
cg03334540	0.000116556	0.10874	0.00479723
cg24116259	7.53131e-05	0.122489	0.00384394
cg17847861	0.00068827	0.105456	0.0130071
cg08371772	0.000777956	0.100752	0.0138676
cg13960352	8.08426e-06	0.104556	0.00126512
cg19310908	0.000622539	0.10049	0.0121724
cg14117138	0.0014946	0.104235	0.020708
cg14088357	0.00116377	0.1003	0.0177754
cg16868994	9.21212e-05	0.100835	0.00425322
cg16529563	1.67459e-05	0.142309	0.00177825
cg19471591	0.000907809	0.102018	0.0151528
cg13670833	0.00190919	0.101306	0.0243285
cg26539524	4.79697e-05	0.106394	0.00310046
cg03091752	1.13498e-06	0.121946	0.000459382
cg11081729	0.000229465	0.114139	0.00674253
cg15167155	0.000586285	0.109104	0.0117853
cg07686635	0.00204032	0.111325	0.0254398
cg01620580	0.00196055	0.114419	0.0247357
cg07952047	0.0004371	0.115848	0.00987072
cg00674365	7.05278e-05	0.106854	0.00374469
cg25963041	0.00085765	0.115878	0.0146444
cg03153658	7.11565e-05	0.12355	0.00375993
cg15170743	2.79419e-05	0.112718	0.00229504
cg22935456	2.84313e-05	0.103452	0.0023122
cg09265529	0.000136169	0.119552	0.0051974
cg24334111	7.59375e-05	0.125585	0.00384428
cg16722964	2.65937e-05	0.128984	0.00223789
cg27544219	2.36711e-05	0.13053	0.00211568
cg22922289	6.77404e-05	0.116777	0.00364993
cg11259628	0.000593964	0.104231	0.0118377
cg17655978	0.000118828	0.108196	0.00485809
cg02835214	0.000903912	0.102335	0.0151169
cg07697981	0.000563019	0.105757	0.0115183
cg14972743	5.99141e-09	0.159214	1.27246e-05
cg15498379	1.37092e-06	0.118546	0.000505807
cg07369950	4.6734e-07	0.119125	0.000270693
cg23697417	9.90977e-05	0.126679	0.0043941
cg19937938	0.000367734	0.110828	0.00889356
cg05336115	6.36198e-06	0.118974	0.00109554
cg03340715	0.000238569	0.100756	0.0068824
cg23448584	0.00218728	0.100113	0.0265956
cg17064051	0.00175868	0.102213	0.0230901
cg15873320	1.49114e-05	0.11748	0.00166678
cg06739520	0.000426372	0.109371	0.00970884
cg22588144	5.97799e-05	0.108638	0.00344468
cg04432319	0.000115612	0.100978	0.00478733
cg25796439	0.000285842	0.107527	0.00768959
cg14060111	0.000268849	0.121754	0.00741404
cg12664209	0.000278074	0.120856	0.00755158
cg06262436	0.000318174	0.108731	0.00821213
cg09491991	0.00106722	0.109282	0.0167742
cg21561970	0.000468493	0.105086	0.0103184
cg19938101	2.03889e-05	0.106219	0.00197436
cg19118558	9.5355e-05	0.10509	0.00431928
cg18993918	5.70928e-05	0.128018	0.00335928
cg02101773	0.000215088	0.105224	0.00656603
cg22152407	0.000627848	0.114552	0.0122333
cg12343182	0.00276631	0.110869	0.0312427
cg12392473	0.00145678	0.119645	0.0204269
cg20265733	0.00120125	0.100962	0.0181122
cg16714055	0.000119911	0.120042	0.00487516
cg11982072	0.00055739	0.106183	0.0114508
cg24500900	0.000170604	0.112048	0.00586655
cg08568720	0.00141599	0.100915	0.0200806
cg21258057	0.000603217	0.10265	0.0119677
cg00318573	6.95615e-07	0.108006	0.000343732
cg11189837	9.65517e-05	0.129305	0.00433656
cg23737229	4.12664e-05	0.112501	0.00285789
cg15621322	0.00130305	0.112902	0.01905
cg03733229	0.000181283	0.150333	0.00602475
cg23473904	0.00026158	0.112169	0.00729808
cg12441967	2.45663e-05	0.109133	0.00213351
cg03364108	1.47799e-07	0.187036	0.000134528
cg15552843	7.22512e-07	0.165961	0.000346495
cg03503516	6.176e-07	0.123602	0.000316609
cg12492885	2.11131e-07	0.160966	0.000162353
cg02469909	2.36795e-07	0.177745	0.00017034
cg12550055	5.1987e-08	0.138827	6.16699e-05
cg09246479	0.00084858	0.117789	0.0145676
cg18495047	6.29612e-06	0.124981	0.00109554
cg18129621	5.26954e-05	0.13662	0.00325326
cg14516948	0.000831676	0.10659	0.014407
cg19042136	0.000128264	0.106837	0.00504906
cg21293611	3.93393e-06	0.167792	0.00083843
cg11450750	7.37593e-06	0.131868	0.00117859
cg24402603	2.76372e-05	0.110721	0.00229225
cg04480903	3.42097e-06	0.178923	0.000787102
cg20495645	1.12103e-05	0.114172	0.00145767
cg20525183	0.00013354	0.124284	0.00514102
cg01995480	2.02005e-05	0.114368	0.00197343
cg23080354	0.000261096	0.111021	0.00729808
cg25561581	0.000444873	0.108703	0.00997052
cg10080155	8.44836e-05	0.123464	0.00404723
cg19972696	0.00145401	0.110373	0.0204269
cg23936463	2.97349e-05	0.109399	0.00239815
cg14354895	8.18452e-05	0.112552	0.00398122
cg21395191	1.73403e-06	0.147125	0.000572872
cg19878516	1.28307e-05	0.140849	0.00155081
cg02893180	0.000267762	0.121846	0.00739199
cg06793377	5.15326e-05	0.129196	0.00321433

## Sheet: S10
Probe	GeneID	Symbol	Distance	Sides	Raw.p	FDR
cg03506033	ENSG00000171533	MAP6	0	L1	2.25183e-20	1.44905e-16
cg10192047	ENSG00000105664	COMP	170827	R4	8.60084e-19	4.30025e-16
cg11610754	ENSG00000105664	COMP	170986	R4	8.60084e-19	4.30025e-16
cg12286569	ENSG00000105664	COMP	170961	R4	8.60084e-19	4.30025e-16
cg21881034	ENSG00000105664	COMP	170024	R4	8.60084e-19	4.30025e-16
cg00786201	ENSG00000167994	RAB3IL1	81637	R4	1.00239e-18	4.30025e-16
cg03735013	ENSG00000167994	RAB3IL1	82002	R4	1.00239e-18	4.30025e-16
cg05698098	ENSG00000167994	RAB3IL1	69277	R4	1.00239e-18	4.30025e-16
cg12517394	ENSG00000167994	RAB3IL1	81976	R4	1.00239e-18	4.30025e-16
cg13100764	ENSG00000167994	RAB3IL1	81183	R4	1.00239e-18	4.30025e-16
cg14725641	ENSG00000167994	RAB3IL1	82008	R4	1.00239e-18	4.30025e-16
cg15598662	ENSG00000167994	RAB3IL1	81881	R4	1.00239e-18	4.30025e-16
cg23760165	ENSG00000167994	RAB3IL1	69286	R4	1.00239e-18	4.30025e-16
cg24870774	ENSG00000167994	RAB3IL1	81429	R4	1.00239e-18	4.30025e-16
cg25326896	ENSG00000167994	RAB3IL1	81986	R4	1.00239e-18	4.30025e-16
cg06213964	ENSG00000272168	CASC15	0	L1	1.21332e-18	4.87982e-16
cg12392473	ENSG00000124212	PTGIS	21078	R1	9.38414e-18	3.2926e-15
cg08912146	ENSG00000144935	TRPC1	-81497	L3	1.02334e-17	3.2926e-15
cg14081924	ENSG00000144935	TRPC1	-155647	L6	1.02334e-17	3.2926e-15
cg22826874	ENSG00000144935	TRPC1	-81487	L3	1.02334e-17	3.2926e-15
cg03676512	ENSG00000164107	HAND2	-32	L2	3.0152e-17	8.436e-15
cg13935962	ENSG00000164107	HAND2	-62	L2	3.0152e-17	8.436e-15
cg21530280	ENSG00000164107	HAND2	-13	L2	3.0152e-17	8.436e-15
cg13911723	ENSG00000236609	ZNF853	119	L1	3.98895e-17	1.06954e-14
cg06357925	ENSG00000111341	MGP	-436470	L10	6.63093e-17	1.64116e-14
cg22374861	ENSG00000111341	MGP	-436481	L10	6.63093e-17	1.64116e-14
cg11333886	ENSG00000137726	FXYD6	39647	R5	7.21454e-17	1.71947e-14
cg12183023	ENSG00000269190	FBXO17	-108382	L4	1.03448e-16	1.8104e-14
cg13429872	ENSG00000269190	FBXO17	-108480	L4	1.03448e-16	1.8104e-14
cg15498349	ENSG00000269190	FBXO17	-108329	L4	1.03448e-16	1.8104e-14
cg23293094	ENSG00000269190	FBXO17	-108368	L4	1.03448e-16	1.8104e-14
cg01118451	ENSG00000120658	ENOX1	-175	L1	1.16604e-16	1.8104e-14
cg24098938	ENSG00000120658	ENOX1	-167	L1	1.16604e-16	1.8104e-14
cg04432319	ENSG00000101230	ISM1	988	L1	1.23788e-16	1.8104e-14
cg06262436	ENSG00000101230	ISM1	946	L1	1.23788e-16	1.8104e-14
cg09491991	ENSG00000101230	ISM1	939	L1	1.23788e-16	1.8104e-14
cg12664209	ENSG00000101230	ISM1	965	L1	1.23788e-16	1.8104e-14
cg14060111	ENSG00000101230	ISM1	975	L1	1.23788e-16	1.8104e-14
cg18993918	ENSG00000101230	ISM1	463	L1	1.23788e-16	1.8104e-14
cg19118558	ENSG00000101230	ISM1	566	L1	1.23788e-16	1.8104e-14
cg19938101	ENSG00000101230	ISM1	714	L1	1.23788e-16	1.8104e-14
cg21561970	ENSG00000101230	ISM1	927	L1	1.23788e-16	1.8104e-14
cg22588144	ENSG00000101230	ISM1	990	L1	1.23788e-16	1.8104e-14
cg25796439	ENSG00000101230	ISM1	980	L1	1.23788e-16	1.8104e-14
cg11141380	ENSG00000255248	MIR100HG	-424987	L10	2.19182e-16	3.1343e-14
cg03676512	ENSG00000237125	HAND2-AS1	0	L1	6.45066e-16	8.64791e-14
cg13935962	ENSG00000237125	HAND2-AS1	0	L1	6.45066e-16	8.64791e-14
cg21530280	ENSG00000237125	HAND2-AS1	0	L1	6.45066e-16	8.64791e-14
cg16719560	ENSG00000168890	TMEM150A	14247	R2	6.77549e-16	8.89802e-14
cg03853987	ENSG00000115526	CHST10	-148	L1	1.56025e-15	1.93081e-13
cg16882226	ENSG00000115526	CHST10	-126	L1	1.56025e-15	1.93081e-13
cg19283506	ENSG00000115526	CHST10	-139	L1	1.56025e-15	1.93081e-13
cg00703260	ENSG00000158008	EXTL1	-9939	L2	1.6797e-15	1.96525e-13
cg07766612	ENSG00000158008	EXTL1	-9931	L2	1.6797e-15	1.96525e-13
cg19895786	ENSG00000158008	EXTL1	-10050	L2	1.6797e-15	1.96525e-13
cg11145160	ENSG00000013297	CLDN11	373	R1	4.31168e-15	4.86766e-13
cg13879776	ENSG00000013297	CLDN11	388	R1	4.31168e-15	4.86766e-13
cg03321592	ENSG00000127472	PLA2G5	362994	R8	4.8834e-15	5.41805e-13
cg00393798	ENSG00000166402	TUB	-488034	L5	5.71993e-15	5.75121e-13
cg03405315	ENSG00000166402	TUB	-488077	L5	5.71993e-15	5.75121e-13
cg08788717	ENSG00000166402	TUB	-487846	L5	5.71993e-15	5.75121e-13
cg15247111	ENSG00000166402	TUB	-488091	L5	5.71993e-15	5.75121e-13
cg17679104	ENSG00000166402	TUB	-488098	L5	5.71993e-15	5.75121e-13
cg20771178	ENSG00000166402	TUB	-488015	L5	5.71993e-15	5.75121e-13
cg21895526	ENSG00000170558	CDH2	765438	R8	7.04471e-15	6.97427e-13
cg14088357	ENSG00000169515	CCDC8	113246	R6	7.49387e-15	7.06777e-13
cg14117138	ENSG00000169515	CCDC8	113499	R6	7.49387e-15	7.06777e-13
cg19310908	ENSG00000169515	CCDC8	113520	R6	7.49387e-15	7.06777e-13
cg00282347	ENSG00000069424	KCNAB2	-79786	L2	7.57849e-15	7.06777e-13
cg19471591	ENSG00000169169	CPT1C	0	L1	1.28177e-14	1.17831e-12
cg00318573	ENSG00000275620	AL121827.2	-100150	L7	1.37112e-14	1.22544e-12
cg21258057	ENSG00000275620	AL121827.2	66	R1	1.37112e-14	1.22544e-12
cg14088357	ENSG00000204851	PNMA8B	189823	R10	1.46476e-14	1.25677e-12
cg14117138	ENSG00000204851	PNMA8B	190076	R10	1.46476e-14	1.25677e-12
cg19310908	ENSG00000204851	PNMA8B	190097	R10	1.46476e-14	1.25677e-12
cg05486213	ENSG00000066382	MPPED2	0	L1	1.63666e-14	1.35024e-12
cg22891988	ENSG00000066382	MPPED2	0	L1	1.63666e-14	1.35024e-12
cg25385529	ENSG00000066382	MPPED2	0	L1	1.63666e-14	1.35024e-12
cg22965511	ENSG00000154553	PDLIM3	-79	L1	1.69204e-14	1.37826e-12
cg17079833	ENSG00000069431	ABCC9	-392383	L6	1.86936e-14	1.50367e-12
cg04680746	ENSG00000136274	NACAD	-200	L1	1.9976e-14	1.58698e-12
cg07873980	ENSG00000144857	BOC	0	L1	2.54618e-14	1.90414e-12
cg10529387	ENSG00000144857	BOC	0	L1	2.54618e-14	1.90414e-12
cg16341592	ENSG00000144857	BOC	0	L1	2.54618e-14	1.90414e-12
cg18742893	ENSG00000144857	BOC	0	L1	2.54618e-14	1.90414e-12
cg19716902	ENSG00000253304	TMEM200B	-168	L1	2.57436e-14	1.90414e-12
cg23905374	ENSG00000253304	TMEM200B	-227	L1	2.57436e-14	1.90414e-12
cg00674365	ENSG00000198046	ZNF667	-29634	L5	3.46253e-14	2.32098e-12
cg03153658	ENSG00000198046	ZNF667	-89007	L9	3.46253e-14	2.32098e-12
cg09265529	ENSG00000198046	ZNF667	-89330	L9	3.46253e-14	2.32098e-12
cg15170743	ENSG00000198046	ZNF667	-89086	L9	3.46253e-14	2.32098e-12
cg16722964	ENSG00000198046	ZNF667	-89348	L9	3.46253e-14	2.32098e-12
cg22935456	ENSG00000198046	ZNF667	-89292	L9	3.46253e-14	2.32098e-12
cg24334111	ENSG00000198046	ZNF667	-89345	L9	3.46253e-14	2.32098e-12
cg25963041	ENSG00000198046	ZNF667	-60342	L7	3.46253e-14	2.32098e-12
cg27544219	ENSG00000198046	ZNF667	-89359	L9	3.46253e-14	2.32098e-12
cg04579398	ENSG00000105270	CLIP3	20200	R5	3.94819e-14	2.59251e-12
cg19389372	ENSG00000105270	CLIP3	20204	R5	3.94819e-14	2.59251e-12
cg08279184	ENSG00000132970	WASF3	197	L1	4.70117e-14	2.90885e-12
cg13675280	ENSG00000171812	COL8A2	212315	R7	4.70117e-14	2.90885e-12
cg14626375	ENSG00000132970	WASF3	114	L1	4.70117e-14	2.90885e-12
cg18781240	ENSG00000132970	WASF3	162	L1	4.70117e-14	2.90885e-12
cg23952644	ENSG00000132970	WASF3	58	L1	4.70117e-14	2.90885e-12
cg26220773	ENSG00000132970	WASF3	82	L1	4.70117e-14	2.90885e-12
cg11334214	ENSG00000110076	NRXN2	-22495	L2	5.12891e-14	3.14329e-12
cg15092168	ENSG00000164197	RNF180	203795	R2	5.3569e-14	3.22165e-12
cg16485558	ENSG00000164197	RNF180	102	L1	5.3569e-14	3.22165e-12
cg15496063	ENSG00000205795	CYS1	0	L1	6.58326e-14	3.70864e-12
cg00786201	ENSG00000167995	BEST1	134399	R6	6.80061e-14	3.70864e-12
cg03735013	ENSG00000167995	BEST1	134764	R6	6.80061e-14	3.70864e-12
cg05698098	ENSG00000167995	BEST1	122039	R6	6.80061e-14	3.70864e-12
cg12517394	ENSG00000167995	BEST1	134738	R6	6.80061e-14	3.70864e-12
cg13100764	ENSG00000167995	BEST1	133945	R6	6.80061e-14	3.70864e-12
cg14725641	ENSG00000167995	BEST1	134770	R6	6.80061e-14	3.70864e-12
cg15598662	ENSG00000167995	BEST1	134643	R6	6.80061e-14	3.70864e-12
cg23760165	ENSG00000167995	BEST1	122048	R6	6.80061e-14	3.70864e-12
cg24870774	ENSG00000167995	BEST1	134191	R6	6.80061e-14	3.70864e-12
cg25326896	ENSG00000167995	BEST1	134748	R6	6.80061e-14	3.70864e-12
cg15381304	ENSG00000053328	METTL24	267030	R3	7.52678e-14	4.07015e-12
cg00514895	ENSG00000170801	HTRA3	-285587	L9	8.90831e-14	4.7376e-12
cg11970349	ENSG00000170801	HTRA3	-273461	L9	8.90831e-14	4.7376e-12
cg05347878	ENSG00000130956	HABP4	428218	R10	1.06957e-13	5.55055e-12
cg14018731	ENSG00000130956	HABP4	428113	R10	1.06957e-13	5.55055e-12
cg19113375	ENSG00000130956	HABP4	428098	R10	1.06957e-13	5.55055e-12
cg24400921	ENSG00000139174	PRICKLE1	-179	L1	1.08112e-13	5.56559e-12
cg20591472	ENSG00000143028	SYPL2	176	L1	1.10458e-13	5.64124e-12
cg04138185	ENSG00000156218	ADAMTSL3	254	L1	1.16544e-13	5.68154e-12
cg04336836	ENSG00000156218	ADAMTSL3	445768	R3	1.16544e-13	5.68154e-12
cg04779631	ENSG00000156218	ADAMTSL3	206943	R1	1.16544e-13	5.68154e-12
cg11797092	ENSG00000156218	ADAMTSL3	206906	R1	1.16544e-13	5.68154e-12
cg26215967	ENSG00000156218	ADAMTSL3	206941	R1	1.16544e-13	5.68154e-12
cg27021357	ENSG00000156218	ADAMTSL3	206869	R1	1.16544e-13	5.68154e-12
cg14088357	ENSG00000182013	PNMA8A	169408	R8	1.29723e-13	6.18345e-12
cg14117138	ENSG00000182013	PNMA8A	169661	R8	1.29723e-13	6.18345e-12
cg19310908	ENSG00000182013	PNMA8A	169682	R8	1.29723e-13	6.18345e-12
cg18262852	ENSG00000154096	THY1	52905	R5	1.35394e-13	6.40635e-12
cg06864853	ENSG00000122786	CALD1	285031	R6	1.47478e-13	6.92718e-12
cg06357925	ENSG00000134533	RERG	0	L1	1.64081e-13	7.59612e-12
cg22374861	ENSG00000134533	RERG	0	L1	1.64081e-13	7.59612e-12
cg12804010	ENSG00000116774	OLFML3	-118918	L2	1.71224e-13	7.63483e-12
cg00674365	ENSG00000166770	ZNF667-AS1	-7033	L2	1.76781e-13	7.63483e-12
cg03153658	ENSG00000166770	ZNF667-AS1	-66406	L6	1.76781e-13	7.63483e-12
cg09265529	ENSG00000166770	ZNF667-AS1	-66729	L6	1.76781e-13	7.63483e-12
cg15170743	ENSG00000166770	ZNF667-AS1	-66485	L6	1.76781e-13	7.63483e-12
cg16722964	ENSG00000166770	ZNF667-AS1	-66747	L6	1.76781e-13	7.63483e-12
cg22935456	ENSG00000166770	ZNF667-AS1	-66691	L6	1.76781e-13	7.63483e-12
cg24334111	ENSG00000166770	ZNF667-AS1	-66744	L6	1.76781e-13	7.63483e-12
cg25963041	ENSG00000166770	ZNF667-AS1	-37741	L4	1.76781e-13	7.63483e-12
cg27544219	ENSG00000166770	ZNF667-AS1	-66758	L6	1.76781e-13	7.63483e-12
cg00239870	ENSG00000107796	ACTA2	-216799	L7	2.53565e-13	1.08059e-11
cg18129621	ENSG00000100285	NEFH	226	L1	2.53565e-13	1.08059e-11
cg04138185	ENSG00000166503	HDGFL3	-446008	L5	2.70164e-13	1.08452e-11
cg04336836	ENSG00000166503	HDGFL3	-494	L2	2.70164e-13	1.08452e-11
cg04779631	ENSG00000166503	HDGFL3	-239319	L4	2.70164e-13	1.08452e-11
cg11797092	ENSG00000166503	HDGFL3	-239356	L4	2.70164e-13	1.08452e-11
cg26215967	ENSG00000166503	HDGFL3	-239321	L4	2.70164e-13	1.08452e-11
cg27021357	ENSG00000166503	HDGFL3	-239393	L4	2.70164e-13	1.08452e-11
cg01825831	ENSG00000144649	GASK1A	205877	R12	2.73027e-13	1.08452e-11
cg04342821	ENSG00000144649	GASK1A	206005	R12	2.73027e-13	1.08452e-11
cg09008417	ENSG00000144649	GASK1A	205903	R12	2.73027e-13	1.08452e-11
cg14311608	ENSG00000144649	GASK1A	205865	R12	2.73027e-13	1.08452e-11
cg25635144	ENSG00000144649	GASK1A	205964	R12	2.73027e-13	1.08452e-11
cg08236767	ENSG00000144057	ST6GAL2	-97	L1	2.84802e-13	1.11073e-11
cg08528626	ENSG00000144057	ST6GAL2	-163	L1	2.84802e-13	1.11073e-11
cg25725843	ENSG00000144057	ST6GAL2	-604	L1	2.84802e-13	1.11073e-11
cg01187505	ENSG00000176971	FIBIN	662107	R4	3.19823e-13	1.21062e-11
cg01832892	ENSG00000176971	FIBIN	662124	R4	3.19823e-13	1.21062e-11
cg12518734	ENSG00000204815	TTC25	195409	R10	3.19823e-13	1.21062e-11
cg22216413	ENSG00000176971	FIBIN	662111	R4	3.19823e-13	1.21062e-11
cg23062112	ENSG00000176971	FIBIN	662099	R4	3.19823e-13	1.21062e-11
cg11480800	ENSG00000171016	PYGO1	0	L1	3.37104e-13	1.23254e-11
cg13333185	ENSG00000171016	PYGO1	-154313	L3	3.37104e-13	1.23254e-11
cg13778723	ENSG00000171016	PYGO1	-154317	L3	3.37104e-13	1.23254e-11
cg17841803	ENSG00000171016	PYGO1	0	L1	3.37104e-13	1.23254e-11
cg20074142	ENSG00000171016	PYGO1	-154225	L3	3.37104e-13	1.23254e-11
cg20951555	ENSG00000171016	PYGO1	-154470	L3	3.37104e-13	1.23254e-11
cg23584743	ENSG00000109705	NKX3-2	0	L1	3.47901e-13	1.25772e-11
cg27438798	ENSG00000109705	NKX3-2	0	L1	3.47901e-13	1.25772e-11
cg07003632	ENSG00000182218	HHIPL1	-112422	L4	3.62846e-13	1.29001e-11
cg10040196	ENSG00000182218	HHIPL1	-112445	L4	3.62846e-13	1.29001e-11
cg14185025	ENSG00000182218	HHIPL1	-112434	L4	3.62846e-13	1.29001e-11
cg09693432	ENSG00000078295	ADCY2	-21085	L2	4.2915e-13	1.50906e-11
cg18104919	ENSG00000078295	ADCY2	-21201	L3	4.2915e-13	1.50906e-11
cg02312409	ENSG00000135547	HEY2	784567	R6	5.02037e-13	1.70032e-11
cg05343073	ENSG00000135547	HEY2	1944532	R9	5.02037e-13	1.70032e-11
cg10291555	ENSG00000135547	HEY2	0	L1	5.02037e-13	1.70032e-11
cg13426829	ENSG00000135547	HEY2	1943932	R9	5.02037e-13	1.70032e-11
cg17304222	ENSG00000131459	GFPT2	-296568	L7	5.02037e-13	1.70032e-11
cg17382198	ENSG00000135547	HEY2	784605	R6	5.02037e-13	1.70032e-11
cg23407970	ENSG00000135547	HEY2	0	L1	5.02037e-13	1.70032e-11
cg12804010	ENSG00000175984	DENND2C	428355	R9	5.34479e-13	1.79134e-11
cg15934415	ENSG00000175984	DENND2C	0	L1	5.34479e-13	1.79134e-11
cg04092762	ENSG00000213626	LBH	252	L1	5.68975e-13	1.87762e-11
cg14163665	ENSG00000213626	LBH	309819	R6	5.68975e-13	1.87762e-11
cg25999722	ENSG00000213626	LBH	309832	R6	5.68975e-13	1.87762e-11
cg01717150	ENSG00000169436	COL22A1	-790210	L6	5.93178e-13	1.93761e-11
cg16595365	ENSG00000169436	COL22A1	-790220	L6	5.93178e-13	1.93761e-11
cg19972696	ENSG00000077942	FBLN1	0	L1	6.18389e-13	1.99056e-11
cg02978184	ENSG00000065534	MYLK	161124	R3	6.24855e-13	1.99056e-11
cg04138502	ENSG00000065534	MYLK	161372	R3	6.24855e-13	1.99056e-11
cg11359984	ENSG00000065534	MYLK	-360	L1	6.24855e-13	1.99056e-11
cg15993383	ENSG00000065534	MYLK	161387	R3	6.24855e-13	1.99056e-11
cg02403180	ENSG00000172638	EFEMP2	0	L1	6.37985e-13	2.02238e-11
cg26924496	ENSG00000111262	KCNA1	-512529	L10	6.64134e-13	2.09495e-11
cg07062043	ENSG00000148541	FAM13C	69977	R1	7.45477e-13	2.32871e-11
cg13686115	ENSG00000148541	FAM13C	69261	R1	7.45477e-13	2.32871e-11
cg03091752	ENSG00000213023	SYT3	-78466	L3	7.74256e-13	2.39535e-11
cg26539524	ENSG00000213023	SYT3	-78464	L3	7.74256e-13	2.39535e-11
cg02835214	ENSG00000179909	ZNF154	83061	R7	8.44094e-13	2.55011e-11
cg07697981	ENSG00000179909	ZNF154	83055	R7	8.44094e-13	2.55011e-11
cg11259628	ENSG00000179909	ZNF154	83160	R7	8.44094e-13	2.55011e-11
cg17655978	ENSG00000179909	ZNF154	83074	R7	8.44094e-13	2.55011e-11
cg22922289	ENSG00000179909	ZNF154	83174	R7	8.44094e-13	2.55011e-11
cg02268229	ENSG00000170153	RNF150	290922	R8	8.70683e-13	2.58195e-11
cg16512615	ENSG00000170153	RNF150	290608	R8	8.70683e-13	2.58195e-11
cg21325154	ENSG00000170153	RNF150	290605	R8	8.70683e-13	2.58195e-11
cg25797055	ENSG00000170153	RNF150	290862	R8	8.70683e-13	2.58195e-11
cg08145617	ENSG00000173705	SUSD5	332992	R8	9.55477e-13	2.82041e-11
cg10739095	ENSG00000158258	CLSTN2	97	L1	1.04836e-12	3.06644e-11
cg20532370	ENSG00000158258	CLSTN2	395295	R9	1.04836e-12	3.06644e-11
cg18710929	ENSG00000198523	PLN	641379	R5	1.08124e-12	3.14832e-11
cg08630279	ENSG00000196381	ZNF781	200305	R10	1.11511e-12	3.18923e-11
cg11237751	ENSG00000196381	ZNF781	198796	R10	1.11511e-12	3.18923e-11
cg19655456	ENSG00000196381	ZNF781	198690	R10	1.11511e-12	3.18923e-11
cg21850254	ENSG00000196381	ZNF781	198798	R10	1.11511e-12	3.18923e-11
cg03963327	ENSG00000184014	DENND5A	134640	R4	1.17396e-12	3.34267e-11
cg15934415	ENSG00000134198	TSPAN2	377716	R10	1.28761e-12	3.65012e-11
cg02687055	ENSG00000219626	FAM228B	66529	R5	1.32784e-12	3.68303e-11
cg09066338	ENSG00000219626	FAM228B	66503	R5	1.32784e-12	3.68303e-11
cg13259296	ENSG00000219626	FAM228B	66510	R5	1.32784e-12	3.68303e-11
cg15871441	ENSG00000219626	FAM228B	66508	R5	1.32784e-12	3.68303e-11
cg19572014	ENSG00000219626	FAM228B	66713	R5	1.32784e-12	3.68303e-11
cg07369950	ENSG00000176293	ZNF135	-12309	L2	1.39764e-12	3.82716e-11
cg14972743	ENSG00000176293	ZNF135	-12282	L2	1.39764e-12	3.82716e-11
cg15498379	ENSG00000176293	ZNF135	-12303	L2	1.39764e-12	3.82716e-11
cg15523238	ENSG00000206190	ATP10A	0	L1	1.42656e-12	3.8571e-11
cg22797991	ENSG00000206190	ATP10A	0	L1	1.42656e-12	3.8571e-11
cg26519141	ENSG00000206190	ATP10A	0	L1	1.42656e-12	3.8571e-11
cg14311471	ENSG00000113389	NPR3	0	L1	1.51688e-12	4.06713e-11
cg24164873	ENSG00000113389	NPR3	0	L1	1.51688e-12	4.06713e-11
cg26732615	ENSG00000160161	CILP2	720	R1	1.56412e-12	4.17639e-11
cg18409528	ENSG00000115318	LOXL3	18247	R4	1.69725e-12	4.51315e-11
cg04430381	ENSG00000148516	ZEB1	0	L1	1.91804e-12	4.97685e-11
cg12758636	ENSG00000148516	ZEB1	0	L1	1.91804e-12	4.97685e-11
cg14276323	ENSG00000148516	ZEB1	0	L1	1.91804e-12	4.97685e-11
cg18465286	ENSG00000148516	ZEB1	0	L1	1.91804e-12	4.97685e-11
cg20196129	ENSG00000148516	ZEB1	0	L1	1.91804e-12	4.97685e-11
cg23712359	ENSG00000148516	ZEB1	0	L1	1.91804e-12	4.97685e-11
cg08385249	ENSG00000072163	LIMS2	0	L1	2.08063e-12	5.35553e-11
cg09131629	ENSG00000072163	LIMS2	0	L1	2.08063e-12	5.35553e-11
cg03875195	ENSG00000138074	SLC5A6	-50536	L4	2.21136e-12	5.66937e-11
cg07062043	ENSG00000122870	BICC1	-344712	L6	2.27972e-12	5.79841e-11
cg13686115	ENSG00000122870	BICC1	-345428	L6	2.27972e-12	5.79841e-11
cg02521641	ENSG00000072832	CRMP1	-307823	L5	2.35014e-12	5.88449e-11
cg04865110	ENSG00000072832	CRMP1	-307772	L5	2.35014e-12	5.88449e-11
cg04887807	ENSG00000072832	CRMP1	728498	R6	2.35014e-12	5.88449e-11
cg08377398	ENSG00000072832	CRMP1	-307767	L5	2.35014e-12	5.88449e-11
cg10192047	ENSG00000105696	TMEM59L	0	L1	2.40942e-12	5.94046e-11
cg11610754	ENSG00000105696	TMEM59L	0	L1	2.40942e-12	5.94046e-11
cg12286569	ENSG00000105696	TMEM59L	0	L1	2.40942e-12	5.94046e-11
cg21881034	ENSG00000105696	TMEM59L	0	L1	2.40942e-12	5.94046e-11
cg15476528	ENSG00000092096	SLC22A17	0	L1	2.54853e-12	6.25946e-11
cg10192047	ENSG00000051128	HOMER3	317255	R12	2.93593e-12	7.10253e-11
cg11610754	ENSG00000051128	HOMER3	317414	R12	2.93593e-12	7.10253e-11
cg12286569	ENSG00000051128	HOMER3	317389	R12	2.93593e-12	7.10253e-11
cg21881034	ENSG00000051128	HOMER3	316452	R12	2.93593e-12	7.10253e-11
cg23511432	ENSG00000132563	REEP2	164489	R5	3.02617e-12	7.29341e-11
cg02874942	ENSG00000130176	CNN1	-28510	L3	3.21487e-12	7.68278e-11
cg25332298	ENSG00000130176	CNN1	56622	R7	3.21487e-12	7.68278e-11
cg07369950	ENSG00000121413	ZSCAN18	0	L1	3.24742e-12	7.68278e-11
cg14972743	ENSG00000121413	ZSCAN18	0	L1	3.24742e-12	7.68278e-11
cg15498379	ENSG00000121413	ZSCAN18	0	L1	3.24742e-12	7.68278e-11
cg02521641	ENSG00000173040	EVC2	-491333	L7	3.4845e-12	8.1222e-11
cg04865110	ENSG00000173040	EVC2	-491282	L7	3.4845e-12	8.1222e-11
cg04887807	ENSG00000173040	EVC2	523186	R4	3.4845e-12	8.1222e-11
cg08377398	ENSG00000173040	EVC2	-491277	L7	3.4845e-12	8.1222e-11
cg10717290	ENSG00000184408	KCND2	0	L1	3.52151e-12	8.1222e-11
cg16105558	ENSG00000184408	KCND2	353	L1	3.52151e-12	8.1222e-11
cg24565369	ENSG00000184408	KCND2	0	L1	3.52151e-12	8.1222e-11
cg15353061	ENSG00000139926	FRMD6	393330	R8	3.66415e-12	8.421e-11
cg15353061	ENSG00000100505	TRIM9	0	L1	3.70115e-12	8.47577e-11
cg20342628	ENSG00000135299	ANKRD6	20500	R2	3.73852e-12	8.53099e-11
cg04823168	ENSG00000182175	RGMA	-183	L1	3.77626e-12	8.58665e-11
cg02521641	ENSG00000072840	EVC	-386576	L6	4.94886e-12	1.10961e-10
cg04865110	ENSG00000072840	EVC	-386525	L6	4.94886e-12	1.10961e-10
cg04887807	ENSG00000072840	EVC	691615	R5	4.94886e-12	1.10961e-10
cg08377398	ENSG00000072840	EVC	-386520	L6	4.94886e-12	1.10961e-10
cg23412793	ENSG00000145147	SLIT2	0	L1	4.99853e-12	1.11686e-10
cg03153658	ENSG00000198300	PEG3	243002	R10	5.36018e-12	1.16925e-10
cg09265529	ENSG00000198300	PEG3	242679	R10	5.36018e-12	1.16925e-10
cg15170743	ENSG00000198300	PEG3	242923	R10	5.36018e-12	1.16925e-10
cg16722964	ENSG00000198300	PEG3	242661	R10	5.36018e-12	1.16925e-10
cg22935456	ENSG00000198300	PEG3	242717	R10	5.36018e-12	1.16925e-10
cg24334111	ENSG00000198300	PEG3	242664	R10	5.36018e-12	1.16925e-10
cg27544219	ENSG00000198300	PEG3	242650	R10	5.36018e-12	1.16925e-10
cg22451233	ENSG00000145431	PDGFC	0	L1	5.86302e-12	1.27461e-10
cg23936463	ENSG00000219438	FAM19A5	385	L1	6.22362e-12	1.34845e-10
cg10847032	ENSG00000113578	FGF1	-706886	L9	6.41197e-12	1.37997e-10
cg18849621	ENSG00000113578	FGF1	-706746	L9	6.41197e-12	1.37997e-10
cg08145617	ENSG00000170275	CRTAP	296928	R6	6.94198e-12	1.48905e-10
cg04823168	ENSG00000258754	LINC01579	629152	R8	7.00365e-12	1.49394e-10
cg17079833	ENSG00000121361	KCNJ8	-559331	L9	7.01117e-12	1.49394e-10
cg03091752	ENSG00000161681	SHANK1	0	L1	7.18678e-12	1.52128e-10
cg26539524	ENSG00000161681	SHANK1	0	L1	7.18678e-12	1.52128e-10
cg12746059	ENSG00000254535	PABPC4L	1047097	R3	7.29463e-12	1.53905e-10
cg13462028	ENSG00000168461	RAB31	261	L1	7.36741e-12	1.54428e-10
cg24441185	ENSG00000168461	RAB31	174	L1	7.36741e-12	1.54428e-10
cg14354895	ENSG00000073146	MOV10L1	-7704	L2	8.93257e-12	1.85423e-10
cg19878516	ENSG00000073146	MOV10L1	-8245	L2	8.93257e-12	1.85423e-10
cg21395191	ENSG00000073146	MOV10L1	-8098	L2	8.93257e-12	1.85423e-10
cg06947852	ENSG00000161381	PLXDC1	0	L1	1.01053e-11	2.07756e-10
cg09192572	ENSG00000161381	PLXDC1	0	L1	1.01053e-11	2.07756e-10
cg21309147	ENSG00000161381	PLXDC1	-71586	L7	1.01053e-11	2.07756e-10
cg17064051	ENSG00000088854	C20orf194	-325072	L8	1.02053e-11	2.09143e-10
cg15873320	ENSG00000171867	PRNP	436507	R5	1.10404e-11	2.2554e-10
cg26001333	ENSG00000131711	MAP1B	1	L1	1.19423e-11	2.43193e-10
cg15476528	ENSG00000100842	EFS	4014	R1	1.41051e-11	2.85428e-10
cg22603247	ENSG00000121898	CPXM2	558168	R8	1.41051e-11	2.85428e-10
cg03884132	ENSG00000166923	GREM1	672	R1	1.45246e-11	2.92997e-10
cg12317601	ENSG00000107560	RAB11FIP2	462665	R5	1.57041e-11	3.11116e-10
cg14460403	ENSG00000107560	RAB11FIP2	462659	R5	1.57041e-11	3.11116e-10
cg08630279	ENSG00000196437	ZNF569	0	L1	1.58579e-11	3.11116e-10
cg09376680	ENSG00000206538	VGLL3	-126	L1	1.58579e-11	3.11116e-10
cg11237751	ENSG00000196437	ZNF569	0	L1	1.58579e-11	3.11116e-10
cg12615137	ENSG00000206538	VGLL3	0	L1	1.58579e-11	3.11116e-10
cg15624852	ENSG00000206538	VGLL3	0	L1	1.58579e-11	3.11116e-10
cg19655456	ENSG00000196437	ZNF569	0	L1	1.58579e-11	3.11116e-10
cg21850254	ENSG00000196437	ZNF569	0	L1	1.58579e-11	3.11116e-10
cg03506033	ENSG00000158555	GDPD5	-142877	L7	1.63285e-11	3.16487e-10
cg10290373	ENSG00000196358	NTNG2	0	L1	1.63285e-11	3.16487e-10
cg14354472	ENSG00000196358	NTNG2	0	L1	1.63285e-11	3.16487e-10
cg16785690	ENSG00000196358	NTNG2	0	L1	1.63285e-11	3.16487e-10
cg14247332	ENSG00000187239	FNBP1	-505	L1	1.74801e-11	3.37791e-10
cg02954212	ENSG00000198848	CES1	-359100	L6	1.8351e-11	3.51454e-10
cg06728579	ENSG00000198848	CES1	-357651	L5	1.8351e-11	3.51454e-10
cg21530453	ENSG00000198848	CES1	-359096	L6	1.8351e-11	3.51454e-10
cg02711929	ENSG00000166033	HTRA1	0	L1	1.96419e-11	3.7139e-10
cg07007118	ENSG00000132321	IQCA1	-61083	L2	2.00268e-11	3.7139e-10
cg08767286	ENSG00000132321	IQCA1	155523	R3	2.00268e-11	3.7139e-10
cg09302895	ENSG00000132321	IQCA1	155477	R3	2.00268e-11	3.7139e-10
cg09681167	ENSG00000132321	IQCA1	154762	R3	2.00268e-11	3.7139e-10
cg12088387	ENSG00000132321	IQCA1	-60771	L2	2.00268e-11	3.7139e-10
cg12463851	ENSG00000132321	IQCA1	-61007	L2	2.00268e-11	3.7139e-10
cg15765724	ENSG00000132321	IQCA1	155637	R3	2.00268e-11	3.7139e-10
cg16023545	ENSG00000132321	IQCA1	156062	R4	2.00268e-11	3.7139e-10
cg19761848	ENSG00000132321	IQCA1	155973	R4	2.00268e-11	3.7139e-10
cg21426003	ENSG00000132321	IQCA1	155977	R4	2.00268e-11	3.7139e-10
cg03506033	ENSG00000255507	UVRAG-DT	134610	R7	2.08071e-11	3.84752e-10
cg00674365	ENSG00000267454	ZNF582-AS1	-108527	L7	2.11236e-11	3.88372e-10
cg25963041	ENSG00000267454	ZNF582-AS1	-139235	L9	2.11236e-11	3.88372e-10
cg18710929	ENSG00000196376	SLC35F1	347	L1	2.1852e-11	3.94994e-10
cg01896761	ENSG00000163520	FBLN2	179	L1	2.18521e-11	3.94994e-10
cg16604516	ENSG00000163520	FBLN2	204	L1	2.18521e-11	3.94994e-10
cg17561417	ENSG00000163520	FBLN2	191	L1	2.18521e-11	3.94994e-10
cg18603228	ENSG00000163520	FBLN2	184	L1	2.18521e-11	3.94994e-10
cg19392656	ENSG00000163520	FBLN2	208	L1	2.18521e-11	3.94994e-10
cg00318573	ENSG00000101198	NKAIN4	-89071	L6	2.29119e-11	4.07706e-10
cg21258057	ENSG00000101198	NKAIN4	0	L1	2.29119e-11	4.07706e-10
cg01620580	ENSG00000197928	ZNF677	41983	R3	2.29354e-11	4.07706e-10
cg07686635	ENSG00000197928	ZNF677	41990	R3	2.29354e-11	4.07706e-10
cg11081729	ENSG00000197928	ZNF677	76165	R4	2.29354e-11	4.07706e-10
cg15167155	ENSG00000197928	ZNF677	76133	R4	2.29354e-11	4.07706e-10
cg10445453	ENSG00000156574	NODAL	-224832	L5	2.33595e-11	4.141e-10
cg16976370	ENSG00000145244	CORIN	600193	R6	2.55071e-11	4.50929e-10
cg08322034	ENSG00000135338	LCA5	-410236	L9	2.57544e-11	4.54053e-10
cg12392473	ENSG00000124228	DDX27	-238716	L10	2.75525e-11	4.84427e-10
cg13971154	ENSG00000128602	SMO	12	L1	2.78192e-11	4.86457e-10
cg21913630	ENSG00000128602	SMO	0	L1	2.78192e-11	4.86457e-10
cg03896836	ENSG00000172478	MAB21L4	65438	R2	2.9758e-11	5.16153e-10
cg23302603	ENSG00000172478	MAB21L4	64954	R2	2.9758e-11	5.16153e-10
cg26084005	ENSG00000172478	MAB21L4	65273	R2	2.9758e-11	5.16153e-10
cg12343182	ENSG00000227477	STK4-AS1	153046	R5	3.09246e-11	5.34946e-10
cg10480343	ENSG00000166147	FBN1	-300	L2	3.30748e-11	5.69081e-10
cg14860120	ENSG00000166147	FBN1	229895	R6	3.30748e-11	5.69081e-10
cg12746059	ENSG00000138650	PCDH10	58	L1	3.69356e-11	6.33815e-10
cg06173536	ENSG00000168243	GNG4	-407	L1	4.04404e-11	6.84827e-10
cg09649610	ENSG00000168243	GNG4	0	L1	4.04404e-11	6.84827e-10
cg13455717	ENSG00000168243	GNG4	-310	L1	4.04404e-11	6.84827e-10
cg17816394	ENSG00000168243	GNG4	0	L1	4.04404e-11	6.84827e-10
cg22941646	ENSG00000168243	GNG4	-284	L1	4.04404e-11	6.84827e-10
cg08630279	ENSG00000171827	ZNF570	139	R1	4.3235e-11	7.24525e-10
cg11237751	ENSG00000171827	ZNF570	0	R1	4.3235e-11	7.24525e-10
cg19655456	ENSG00000171827	ZNF570	0	R1	4.3235e-11	7.24525e-10
cg21850254	ENSG00000171827	ZNF570	0	R1	4.3235e-11	7.24525e-10
cg01466017	ENSG00000026025	VIM	-217127	L3	4.89346e-11	8.1368e-10
cg07258916	ENSG00000221866	PLXNA4	0	L1	4.89346e-11	8.1368e-10
cg07875818	ENSG00000221866	PLXNA4	0	L1	4.89346e-11	8.1368e-10
cg03443751	ENSG00000198453	ZNF568	0	L1	5.48438e-11	8.85911e-10
cg06466031	ENSG00000198453	ZNF568	77781	R4	5.48438e-11	8.85911e-10
cg07003632	ENSG00000066629	EML1	0	L1	5.48438e-11	8.85911e-10
cg07825094	ENSG00000198453	ZNF568	77863	R4	5.48438e-11	8.85911e-10
cg10040196	ENSG00000066629	EML1	0	L1	5.48438e-11	8.85911e-10
cg14185025	ENSG00000066629	EML1	0	L1	5.48438e-11	8.85911e-10
cg14195122	ENSG00000198453	ZNF568	77754	R4	5.48438e-11	8.85911e-10
cg18876786	ENSG00000198453	ZNF568	77848	R4	5.48438e-11	8.85911e-10
cg24775172	ENSG00000198453	ZNF568	77798	R4	5.48438e-11	8.85911e-10
cg06301726	ENSG00000176692	FOXC2	11150	R2	5.53664e-11	8.85911e-10
cg07249459	ENSG00000176692	FOXC2	124	R1	5.53664e-11	8.85911e-10
cg09360770	ENSG00000176692	FOXC2	107	R1	5.53664e-11	8.85911e-10
cg00884221	ENSG00000163453	IGFBP7	-363	L2	5.53666e-11	8.85911e-10
cg01959562	ENSG00000163453	IGFBP7	-9	L2	5.53666e-11	8.85911e-10
cg19045644	ENSG00000163453	IGFBP7	-204	L2	5.53666e-11	8.85911e-10
cg01587630	ENSG00000122550	KLHL7	91555	R2	5.58943e-11	8.85911e-10
cg05129610	ENSG00000122550	KLHL7	91438	R2	5.58943e-11	8.85911e-10
cg07956515	ENSG00000122550	KLHL7	91394	R2	5.58943e-11	8.85911e-10
cg13002945	ENSG00000122550	KLHL7	91548	R2	5.58943e-11	8.85911e-10
cg20342628	ENSG00000025039	RRAGD	-379	L1	5.97281e-11	9.4435e-10
cg03091752	ENSG00000105472	CLEC11A	5014	R1	6.02963e-11	9.48672e-10
cg26539524	ENSG00000105472	CLEC11A	5016	R1	6.02963e-11	9.48672e-10
cg10576051	ENSG00000205363	INSYN1	366118	R7	6.32178e-11	9.87395e-10
cg15849864	ENSG00000205363	INSYN1	366128	R7	6.32178e-11	9.87395e-10
cg23969342	ENSG00000205363	INSYN1	0	L1	6.32178e-11	9.87395e-10
[truncated: 2,800 more rows]

[truncated: 3 more sheets: S11, S12, S13]
